# Supplementary material for: Organic cation transporter 1 (OCT1) modulates multiple cardiometabolic traits through effects on hepatic thiamine content
Source: PLoS Biol. 2018 Apr 16;16(4):e2002907. doi: 10.1371/journal.pbio.2002907 (PMC5919692; doi:10.1371/journal.pbio.2002907)
Supplement: S3 Table — OCT1, organic cation transporter 1. (XLSX) [file pbio.2002907.s009.xlsx]

## Sheet: Summary_statistics_MAGNETIC_add
S3 Table: Association of OCT1 missense variants with circulating metabolites related to lipid particles. The following associations were extracted from published paper by Kettunen J et al. (2016) Nat. Comm. 7, 11122. The summary statistics are available from this link http://www.computationalmedicine.fi/data#NMR_GWAS. OCT1 missense variants with allele frequency >1% are included (M408V, R61C, F16…
Metabolite abbreviations	Metabolite Names	chromosome	position	ID	EA	NEA	eaf	beta	se	P-value	n_studies	n_samples	OCT1 Missense Variant (Amino Acid Change)	Association with minor allele
Free.C	Free cholesterol	6	160560845	rs628031	G	A	0.554697	-0.054706	0.0131	3.42e-05	9	12113	M408V	Higher levels
M.LDL.P	Concentration of medium LDL particles	6	160551204	rs683369	C	G	0.822058	-0.054274	0.013461	7.36e-05	11	19271	F160L	Higher levels
L.LDL.P	Concentration of large LDL particles	6	160551204	rs683369	C	G	0.822058	-0.053613	0.01347	8.99e-05	11	19271	F160L	Higher levels
IDL.P	Concentration of IDL particles	6	160551204	rs683369	C	G	0.822058	-0.053518	0.013477	9.18e-05	11	19271	F160L	Higher levels
IDL.L	Total lipids in IDL	6	160551204	rs683369	C	G	0.822058	-0.0531	0.013481	0.000104	11	19271	F160L	Higher levels
IDL.TG	Triglycerides in IDL	6	160551204	rs683369	C	G	0.822058	-0.052791	0.013476	0.000113	11	19271	F160L	Higher levels
M.LDL.L	Total lipids in medium LDL	6	160551204	rs683369	C	G	0.822058	-0.052859	0.013462	0.000113	11	19271	F160L	Higher levels
L.LDL.L	Total lipids in large LDL	6	160551204	rs683369	C	G	0.822058	-0.052697	0.013469	0.000119	11	19271	F160L	Higher levels
S.LDL.P	Concentration of small LDL particles	6	160551204	rs683369	C	G	0.822058	-0.052178	0.013463	0.000137	11	19271	F160L	Higher levels
IDL.C	Total cholesterol in IDL	6	160551204	rs683369	C	G	0.822058	-0.051967	0.013478	0.000145	11	19271	F160L	Higher levels
MUFA	MonoLunsaturated fatty acids	6	160551204	rs683369	C	G	0.823625	-0.061764	0.016154	0.000152	10	13533	F160L	Higher levels
L.LDL.CE	Cholesterol esters in large LDL	6	160551204	rs683369	C	G	0.822058	-0.051451	0.013465	0.000171	11	19271	F160L	Higher levels
L.LDL.PL	Phospholipids in large LDL	6	160551204	rs683369	C	G	0.823769	-0.048634	0.01287	0.000194	12	21548	F160L	Higher levels
M.LDL.PL	Phospholipids in medium LDL	6	160551204	rs683369	C	G	0.823775	-0.048705	0.012855	0.000194	12	21556	F160L	Higher levels
M.LDL.CE	Cholesterol esters in medium LDL	6	160551204	rs683369	C	G	0.822058	-0.050408	0.013464	0.000232	11	19271	F160L	Higher levels
S.LDL.L	Total lipids in small LDL	6	160551204	rs683369	C	G	0.822058	-0.050322	0.013457	0.000235	11	19271	F160L	Higher levels
M.LDL.PL	Phospholipids in medium LDL	6	160560845	rs628031	G	A	0.563188	-0.040403	0.01089	0.000263	11	17897	M408V	Higher levels
XS.VLDL.PL	Phospholipids in very small VLDL	6	160551204	rs683369	C	G	0.822058	-0.049521	0.013486	0.000293	11	19271	F160L	Higher levels
L.LDL.PL	Phospholipids in large LDL	6	160560845	rs628031	G	A	0.563178	-0.039762	0.010905	0.000324	11	17889	M408V	Higher levels
IDL.TG	Triglycerides in IDL	6	160560845	rs628031	G	A	0.559958	-0.042227	0.011612	0.000339	10	15612	M408V	Higher levels
XS.VLDL.P	Concentration of very small VLDL particles	6	160551204	rs683369	C	G	0.822058	-0.048799	0.013482	0.000364	11	19271	F160L	Higher levels
XS.VLDL.L	Total lipids in very small VLDL	6	160551204	rs683369	C	G	0.822058	-0.048436	0.013486	0.0004	11	19271	F160L	Higher levels
Serum.C	Serum total cholesterol	6	160551204	rs683369	C	G	0.82373	-0.04525	0.012882	0.000505	12	21489	F160L	Higher levels
L.LDL.FC	Free cholesterol in large LDL	6	160560845	rs628031	G	A	0.563185	-0.038384	0.010896	0.000519	11	17894	M408V	Higher levels
XS.VLDL.PL	Phospholipids in very small VLDL	6	160543148	rs12208357	T	C	0.067274	0.072419	0.020743	0.000575	11	19270	R61C	Higher levels
L.LDL.C	Total cholesterol in large LDL	6	160551204	rs683369	C	G	0.823771	-0.044928	0.012861	0.000579	12	21550	F160L	Higher levels
LDL.C	Total cholesterol in LDL	6	160560845	rs628031	G	A	0.563189	-0.038029	0.010871	0.000579	11	17898	M408V	Higher levels
L.LDL.C	Total cholesterol in large LDL	6	160560845	rs628031	G	A	0.563181	-0.037844	0.010893	0.00062	11	17891	M408V	Higher levels
Tot.FA	Total fatty acids	6	160551204	rs683369	C	G	0.8236	-0.055396	0.016179	0.000649	10	13503	F160L	Higher levels
M.LDL.C	Total cholesterol in medium LDL	6	160560845	rs628031	G	A	0.563189	-0.037628	0.010879	0.000666	11	17898	M408V	Higher levels
IDL.C	Total cholesterol in IDL	6	160560845	rs628031	G	A	0.559958	-0.039867	0.011592	0.0007	10	15612	M408V	Higher levels
Free.C	Free cholesterol	6	160551204	rs683369	C	G	0.823358	-0.054591	0.016135	0.000787	10	13494	F160L	Higher levels
IDL.L	Total lipids in IDL	6	160560845	rs628031	G	A	0.559958	-0.039381	0.011595	0.000818	10	15612	M408V	Higher levels
XS.VLDL.TG	Triglycerides in very small VLDL	6	160551204	rs683369	C	G	0.822058	-0.045563	0.013481	0.000868	11	19271	F160L	Higher levels
IDL.P	Concentration of IDL particles	6	160560845	rs628031	G	A	0.559958	-0.039	0.011594	0.000921	10	15612	M408V	Higher levels
M.LDL.C	Total cholesterol in medium LDL	6	160551204	rs683369	C	G	0.823775	-0.043161	0.012853	0.000953	12	21557	F160L	Higher levels
L.LDL.P	Concentration of large LDL particles	6	160560845	rs628031	G	A	0.559958	-0.038846	0.011575	0.000958	10	15612	M408V	Higher levels
IDL.P	Concentration of IDL particles	6	160543148	rs12208357	T	C	0.067274	0.069445	0.020735	0.00097	11	19270	R61C	Higher levels
IDL.TG	Triglycerides in IDL	6	160543148	rs12208357	T	C	0.067274	0.069343	0.020728	0.000978	11	19270	R61C	Higher levels
otPUFA	Other polyunsaturated fatty acids than 18:2	6	160560845	rs628031	G	A	0.554926	-0.043546	0.013115	0.00098	9	12163	M408V	Higher levels
L.LDL.FC	Free cholesterol in large LDL	6	160551204	rs683369	C	G	0.823773	-0.042911	0.012863	0.001012	12	21553	F160L	Higher levels
IDL.L	Total lipids in IDL	6	160543148	rs12208357	T	C	0.067274	0.068586	0.020735	0.001117	11	19270	R61C	Higher levels
IDL.PL	Phospholipids in IDL	6	160551204	rs683369	C	G	0.823775	-0.042215	0.012877	0.001208	12	21557	F160L	Higher levels
L.LDL.L	Total lipids in large LDL	6	160560845	rs628031	G	A	0.559958	-0.037852	0.011574	0.001296	10	15612	M408V	Higher levels
XS.VLDL.L	Total lipids in very small VLDL	6	160543148	rs12208357	T	C	0.067274	0.067515	0.02075	0.001339	11	19270	R61C	Higher levels
TotPG	Total phosphoglycerides	6	160560845	rs628031	G	A	0.55492	-0.042152	0.013087	0.001369	9	12137	M408V	Higher levels
IDL.PL	Phospholipids in IDL	6	160560845	rs628031	G	A	0.563189	-0.035146	0.01092	0.001483	11	17898	M408V	Higher levels
IDL.PL	Phospholipids in IDL	6	160543148	rs12208357	T	C	0.063686	0.065412	0.020381	0.001529	12	21556	R61C	Higher levels
XS.VLDL.P	Concentration of very small VLDL particles	6	160543148	rs12208357	T	C	0.067274	0.066602	0.020745	0.001566	11	19270	R61C	Higher levels
MUFA	MonoLunsaturated fatty acids	6	160560845	rs628031	G	A	0.555026	-0.041703	0.013119	0.001636	9	12150	M408V	Higher levels
IDL.C	Total cholesterol in IDL	6	160543148	rs12208357	T	C	0.067274	0.06589	0.020727	0.00173	11	19270	R61C	Higher levels
L.LDL.CE	Cholesterol esters in large LDL	6	160560845	rs628031	G	A	0.559958	-0.036747	0.011568	0.001782	10	15612	M408V	Higher levels
M.LDL.P	Concentration of medium LDL particles	6	160560845	rs628031	G	A	0.559958	-0.036428	0.011569	0.001958	10	15612	M408V	Higher levels
L.LDL.P	Concentration of large LDL particles	6	160543148	rs12208357	T	C	0.067274	0.065168	0.02072	0.001967	11	19270	R61C	Higher levels
XS.VLDL.PL	Phospholipids in very small VLDL	6	160560845	rs628031	G	A	0.559958	-0.036412	0.011615	0.001987	10	15612	M408V	Higher levels
IDL.FC	Free cholesterol in IDL	6	160543148	rs12208357	T	C	0.063686	0.063807	0.020375	0.001989	12	21556	R61C	Higher levels
IDL.FC	Free cholesterol in IDL	6	160560845	rs628031	G	A	0.563189	-0.033956	0.01091	0.00212	11	17898	M408V	Higher levels
XS.VLDL.L	Total lipids in very small VLDL	6	160560845	rs628031	G	A	0.559958	-0.035844	0.011618	0.002355	10	15612	M408V	Higher levels
L.LDL.L	Total lipids in large LDL	6	160543148	rs12208357	T	C	0.067274	0.063908	0.02072	0.002412	11	19270	R61C	Higher levels
S.VLDL.L	Total lipids in small VLDL	6	160551204	rs683369	C	G	0.822058	-0.040936	0.013461	0.002721	11	19271	F160L	Higher levels
M.LDL.L	Total lipids in medium LDL	6	160560845	rs628031	G	A	0.559958	-0.035225	0.011567	0.002752	10	15612	M408V	Higher levels
XS.VLDL.P	Concentration of very small VLDL particles	6	160560845	rs628031	G	A	0.559958	-0.035196	0.011609	0.002824	10	15612	M408V	Higher levels
LDL.C	Total cholesterol in LDL	6	160551204	rs683369	C	G	0.823775	-0.038889	0.012841	0.002885	12	21557	F160L	Higher levels
S.VLDL.P	Concentration of small VLDL particles	6	160551204	rs683369	C	G	0.822058	-0.040159	0.013462	0.00327	11	19271	F160L	Higher levels
M.LDL.CE	Cholesterol esters in medium LDL	6	160560845	rs628031	G	A	0.559958	-0.034559	0.011561	0.00328	10	15612	M408V	Higher levels
S.LDL.P	Concentration of small LDL particles	6	160560845	rs628031	G	A	0.559958	-0.034209	0.011573	0.003627	10	15612	M408V	Higher levels
L.LDL.CE	Cholesterol esters in large LDL	6	160543148	rs12208357	T	C	0.067274	0.06112	0.020712	0.0037	11	19270	R61C	Higher levels
Serum.TG	Serum total triglycerides	6	160551204	rs683369	C	G	0.823766	-0.037743	0.012872	0.003734	12	21543	F160L	Higher levels
Tot.FA	Total fatty acids	6	160560845	rs628031	G	A	0.555005	-0.037948	0.013122	0.003967	9	12138	M408V	Higher levels
Serum.C	Serum total cholesterol	6	160560845	rs628031	G	A	0.563105	-0.03161	0.010914	0.004132	11	17830	M408V	Higher levels
IDL.FC	Free cholesterol in IDL	6	160551204	rs683369	C	G	0.823775	-0.0371	0.012874	0.004436	12	21557	F160L	Higher levels
M.LDL.P	Concentration of medium LDL particles	6	160543148	rs12208357	T	C	0.067274	0.059902	0.020708	0.004442	11	19270	R61C	Higher levels
S.LDL.C	Total cholesterol in small LDL	6	160551204	rs683369	C	G	0.823773	-0.037061	0.012857	0.004445	12	21554	F160L	Higher levels
LA	18:2, linoleic acid (LA)	6	160551204	rs683369	C	G	0.823372	-0.045889	0.016171	0.004822	10	13524	F160L	Higher levels
S.VLDL.C	Total cholesterol in small VLDL	6	160551204	rs683369	C	G	0.823774	-0.036553	0.01287	0.00499	12	21555	F160L	Higher levels
TotPG	Total phosphoglycerides	6	160551204	rs683369	C	G	0.823559	-0.045415	0.016148	0.005183	10	13517	F160L	Higher levels
M.LDL.PL	Phospholipids in medium LDL	6	160543148	rs12208357	T	C	0.063687	0.057783	0.020354	0.005218	12	21555	R61C	Higher levels
XS.VLDL.TG	Triglycerides in very small VLDL	6	160543148	rs12208357	T	C	0.067274	0.058418	0.02074	0.005507	11	19270	R61C	Higher levels
LA	18:2, linoleic acid (LA)	6	160560845	rs628031	G	A	0.554659	-0.036461	0.013137	0.005835	9	12140	M408V	Higher levels
M.LDL.L	Total lipids in medium LDL	6	160543148	rs12208357	T	C	0.067274	0.058042	0.020709	0.005852	11	19270	R61C	Higher levels
PC	Phosphatidylcholine and other cholines	6	160551204	rs683369	C	G	0.822228	-0.044481	0.016126	0.006145	10	13539	F160L	Higher levels
L.LDL.PL	Phospholipids in large LDL	6	160543148	rs12208357	T	C	0.063698	0.056533	0.020374	0.006204	12	21547	R61C	Higher levels
M.LDL.CE	Cholesterol esters in medium LDL	6	160543148	rs12208357	T	C	0.067274	0.057458	0.020715	0.006366	11	19270	R61C	Higher levels
S.VLDL.PL	Phospholipids in small VLDL	6	160551204	rs683369	C	G	0.82377	-0.035333	0.012868	0.006689	12	21549	F160L	Higher levels
S.VLDL.C	Total cholesterol in small VLDL	6	160560845	rs628031	G	A	0.563187	-0.029858	0.010896	0.006746	11	17896	M408V	Higher levels
XS.VLDL.TG	Triglycerides in very small VLDL	6	160560845	rs628031	G	A	0.559958	-0.031834	0.011617	0.006922	10	15612	M408V	Higher levels
M.VLDL.CE	Cholesterol esters in medium VLDL	6	160551204	rs683369	C	G	0.822058	-0.036814	0.013471	0.007007	11	19271	F160L	Higher levels
S.VLDL.FC	Free cholesterol in small VLDL	6	160543148	rs12208357	T	C	0.063686	0.055355	0.02035	0.007208	12	21556	R61C	Higher levels
L.LDL.C	Total cholesterol in large LDL	6	160543148	rs12208357	T	C	0.063695	0.055201	0.020355	0.007541	12	21549	R61C	Higher levels
PC	Phosphatidylcholine and other cholines	6	160560845	rs628031	G	A	0.554989	-0.034798	0.013078	0.008217	9	12158	M408V	Higher levels
S.VLDL.FC	Free cholesterol in small VLDL	6	160551204	rs683369	C	G	0.823775	-0.034316	0.012857	0.008375	12	21557	F160L	Higher levels
S.LDL.P	Concentration of small LDL particles	6	160543148	rs12208357	T	C	0.067274	0.055412	0.020708	0.008448	11	19270	R61C	Higher levels
S.VLDL.PL	Phospholipids in small VLDL	6	160543148	rs12208357	T	C	0.063697	0.054151	0.020358	0.008607	12	21548	R61C	Higher levels
S.LDL.L	Total lipids in small LDL	6	160560845	rs628031	G	A	0.559958	-0.030341	0.011567	0.009851	10	15612	M408V	Higher levels
L.LDL.FC	Free cholesterol in large LDL	6	160543148	rs12208357	T	C	0.063691	0.052966	0.020361	0.010361	12	21552	R61C	Higher levels
S.VLDL.C	Total cholesterol in small VLDL	6	160543148	rs12208357	T	C	0.063688	0.052586	0.020365	0.010684	12	21554	R61C	Higher levels
LDL.C	Total cholesterol in LDL	6	160543148	rs12208357	T	C	0.063686	0.052712	0.020341	0.010773	12	21556	R61C	Higher levels
XL.HDL.TG	Triglycerides in very large HDL	6	160560845	rs628031	G	A	0.563161	-0.028049	0.010926	0.011127	11	17875	M408V	Higher levels
XL.HDL.TG	Triglycerides in very large HDL	6	160551204	rs683369	C	G	0.82376	-0.03295	0.012879	0.011403	12	21534	F160L	Higher levels
Serum.C	Serum total cholesterol	6	160543148	rs12208357	T	C	0.063781	0.051836	0.020371	0.011735	12	21488	R61C	Higher levels
S.VLDL.FC	Free cholesterol in small VLDL	6	160560845	rs628031	G	A	0.563189	-0.027784	0.010899	0.011796	11	17898	M408V	Higher levels
XL.HDL.TG	Triglycerides in very large HDL	6	160560824	rs34130495	A	G	0.016481	0.101881	0.040056	0.011894	12	21534	G401S	Higher levels
LA	18:2, linoleic acid (LA)	6	160560824	rs34130495	A	G	0.017214	0.123925	0.04895	0.011905	10	13526	G401S	Higher levels
HDL.D	HDL diameter	6	160575837	rs34059508	A	G	0.012707	-0.122552	0.048371	0.011995	11	19268	G465R	Lower levels
S.VLDL.L	Total lipids in small VLDL	6	160543148	rs12208357	T	C	0.067274	0.052477	0.020705	0.012464	11	19270	R61C	Higher levels
MUFA	MonoLunsaturated fatty acids	6	160543148	rs12208357	T	C	0.062523	0.064867	0.025816	0.012781	10	13530	R61C	Higher levels
S.VLDL.PL	Phospholipids in small VLDL	6	160560845	rs628031	G	A	0.56318	-0.027474	0.010913	0.012896	11	17890	M408V	Higher levels
S.LDL.C	Total cholesterol in small LDL	6	160543148	rs12208357	T	C	0.06369	0.050771	0.020348	0.013795	12	21553	R61C	Higher levels
M.LDL.C	Total cholesterol in medium LDL	6	160543148	rs12208357	T	C	0.063686	0.050664	0.020349	0.014269	12	21556	R61C	Higher levels
Lac	Lactate	6	160560824	rs34130495	A	G	0.018405	0.086553	0.035583	0.01502	14	24868	G401S	Higher levels
S.VLDL.P	Concentration of small VLDL particles	6	160543148	rs12208357	T	C	0.067274	0.050815	0.020702	0.015505	11	19270	R61C	Higher levels
S.HDL.TG	Triglycerides in small HDL	6	160551204	rs683369	C	G	0.823775	-0.031515	0.012902	0.015663	12	21556	F160L	Higher levels
S.LDL.L	Total lipids in small LDL	6	160543148	rs12208357	T	C	0.067274	0.050215	0.020702	0.016999	11	19270	R61C	Higher levels
Tot.FA	Total fatty acids	6	160543148	rs12208357	T	C	0.062444	0.061699	0.025875	0.017515	10	13501	R61C	Higher levels
L.VLDL.P	Concentration of large VLDL particles	6	160551204	rs683369	C	G	0.821995	-0.032708	0.013579	0.017698	11	18958	F160L	Higher levels
M.VLDL.C	Total cholesterol in medium VLDL	6	160551204	rs683369	C	G	0.82377	-0.030359	0.012881	0.019572	12	21549	F160L	Higher levels
M.VLDL.L	Total lipids in medium VLDL	6	160551204	rs683369	C	G	0.822058	-0.031499	0.013463	0.020624	11	19271	F160L	Higher levels
M.VLDL.CE	Cholesterol esters in medium VLDL	6	160560845	rs628031	G	A	0.559958	-0.0271	0.011583	0.020965	10	15612	M408V	Higher levels
S.HDL.L	Total lipids in small HDL	6	160575837	rs34059508	A	G	0.015534	0.100525	0.043362	0.021162	11	19267	G465R	Higher levels
S.VLDL.TG	Triglycerides in small VLDL	6	160551204	rs683369	C	G	0.823775	-0.029996	0.012872	0.021357	12	21556	F160L	Higher levels
M.VLDL.PL	Phospholipids in medium VLDL	6	160551204	rs683369	C	G	0.82374	-0.029766	0.012977	0.023075	12	21238	F160L	Higher levels
M.VLDL.FC	Free cholesterol in medium VLDL	6	160551204	rs683369	C	G	0.82374	-0.029488	0.012958	0.024152	12	21238	F160L	Higher levels
S.HDL.P	Concentration of small HDL particles	6	160575837	rs34059508	A	G	0.015534	0.097689	0.043359	0.025201	11	19267	G465R	Higher levels
Serum.TG	Serum total triglycerides	6	160543148	rs12208357	T	C	0.063705	0.045866	0.020353	0.0258	12	21542	R61C	Higher levels
S.HDL.L	Total lipids in small HDL	6	160551204	rs683369	C	G	0.822058	-0.030014	0.013452	0.026519	11	19271	F160L	Higher levels
M.VLDL.P	Concentration of medium VLDL particles	6	160551204	rs683369	C	G	0.822058	-0.03017	0.013483	0.027238	11	19271	F160L	Higher levels
S.VLDL.L	Total lipids in small VLDL	6	160560845	rs628031	G	A	0.559958	-0.025601	0.011578	0.029248	10	15612	M408V	Higher levels
M.VLDL.P	Concentration of medium VLDL particles	6	160543148	rs12208357	T	C	0.067274	0.045418	0.020725	0.030579	11	19270	R61C	Higher levels
IDL.TG	Triglycerides in IDL	6	160560824	rs34130495	A	G	0.017043	0.089663	0.040909	0.03072	11	19271	G401S	Higher levels
PC	Phosphatidylcholine and other cholines	6	160543148	rs12208357	T	C	0.062815	0.055693	0.025775	0.031816	10	13536	R61C	Higher levels
M.VLDL.FC	Free cholesterol in medium VLDL	6	160543148	rs12208357	T	C	0.063956	0.044114	0.020449	0.032558	12	21237	R61C	Higher levels
M.VLDL.C	Total cholesterol in medium VLDL	6	160560845	rs628031	G	A	0.56318	-0.02356	0.010929	0.032735	11	17890	M408V	Higher levels
otPUFA	Other polyunsaturated fatty acids than 18:3	6	160551204	rs683369	C	G	0.823615	-0.034569	0.01615	0.033536	10	13546	F160L	Higher levels
S.LDL.C	Total cholesterol in small LDL	6	160560845	rs628031	G	A	0.563186	-0.023337	0.010883	0.034285	11	17895	M408V	Higher levels
S.HDL.P	Concentration of small HDL particles	6	160551204	rs683369	C	G	0.822058	-0.028584	0.013454	0.034792	11	19271	F160L	Higher levels
S.HDL.TG	Triglycerides in small HDL	6	160543148	rs12208357	T	C	0.063687	0.043487	0.0204	0.034927	12	21555	R61C	Higher levels
M.VLDL.PL	Phospholipids in medium VLDL	6	160543148	rs12208357	T	C	0.063956	0.043225	0.020465	0.036403	12	21237	R61C	Higher levels
PC	Phosphatidylcholine and other cholines	6	160560824	rs34130495	A	G	0.016745	0.101829	0.048789	0.03811	10	13541	G401S	Higher levels
S.VLDL.P	Concentration of small VLDL particles	6	160560845	rs628031	G	A	0.559958	-0.024194	0.011582	0.039395	10	15612	M408V	Higher levels
L.HDL.C	Total cholesterol in large HDL	6	160543148	rs12208357	T	C	0.063687	-0.042355	0.020375	0.039541	12	21555	R61C	Lower levels
XS.VLDL.TG	Triglycerides in very small VLDL	6	160560824	rs34130495	A	G	0.017043	0.08539	0.040948	0.039834	11	19271	G401S	Higher levels
XXL.VLDL.P	Concentration of chylomicrons and extremely large VLDL particles	6	160551204	rs683369	C	G	0.821995	-0.027996	0.013612	0.041585	11	18958	F160L	Higher levels
L.VLDL.C	Total cholesterol in large VLDL	6	160543148	rs12208357	T	C	0.063963	0.04197	0.020447	0.041635	12	21232	R61C	Higher levels
S.VLDL.TG	Triglycerides in small VLDL	6	160543148	rs12208357	T	C	0.063687	0.041818	0.020351	0.042385	12	21555	R61C	Higher levels
S.HDL.TG	Triglycerides in small HDL	6	160560845	rs628031	G	A	0.563188	-0.022193	0.010948	0.044879	11	17897	M408V	Higher levels
M.VLDL.CE	Cholesterol esters in medium VLDL	6	160543148	rs12208357	T	C	0.067274	0.041697	0.020717	0.047004	11	19270	R61C	Higher levels
L.HDL.FC	Free cholesterol in large HDL	6	160543148	rs12208357	T	C	0.063686	-0.040568	0.020358	0.0484	12	21556	R61C	Lower levels
Serum.TG	Serum total triglycerides	6	160560845	rs628031	G	A	0.563172	-0.02133	0.010934	0.053624	11	17884	M408V	Higher levels
Free.C	Free cholesterol	6	160543148	rs12208357	T	C	0.062655	0.049862	0.02579	0.054943	10	13492	R61C	Higher levels
TotPG	Total phosphoglycerides	6	160560824	rs34130495	A	G	0.017224	0.094113	0.048798	0.055177	10	13518	G401S	Higher levels
L.VLDL.FC	Free cholesterol in large VLDL	6	160543148	rs12208357	T	C	0.063959	0.039122	0.020445	0.057686	12	21235	R61C	Higher levels
XL.VLDL.P	Concentration of very large VLDL particles	6	160551204	rs683369	C	G	0.821995	-0.025729	0.013561	0.059805	11	18958	F160L	Higher levels
M.VLDL.C	Total cholesterol in medium VLDL	6	160543148	rs12208357	T	C	0.063697	0.038394	0.02036	0.061759	12	21548	R61C	Higher levels
TotPG	Total phosphoglycerides	6	160543148	rs12208357	T	C	0.062527	0.047344	0.025806	0.068135	10	13513	R61C	Higher levels
XS.VLDL.P	Concentration of very small VLDL particles	6	160560824	rs34130495	A	G	0.017043	0.075757	0.040946	0.068297	11	19271	G401S	Higher levels
XS.VLDL.L	Total lipids in very small VLDL	6	160560824	rs34130495	A	G	0.017043	0.075127	0.040955	0.07045	11	19271	G401S	Higher levels
M.VLDL.TG	Triglycerides in medium VLDL	6	160551204	rs683369	C	G	0.823741	-0.023598	0.012966	0.07076	12	21239	F160L	Higher levels
XXL.VLDL.PL	Phospholipids in chylomicrons and extremely large VLDL	6	160560824	rs34130495	A	G	0.01648	0.071435	0.04015	0.076767	12	21540	G401S	Higher levels
L.HDL.CE	Cholesterol esters in large HDL	6	160543148	rs12208357	T	C	0.067274	-0.036979	0.020736	0.077944	11	19270	R61C	Lower levels
XXL.VLDL.P	Concentration of chylomicrons and extremely large VLDL particles	6	160543148	rs12208357	T	C	0.067626	0.037006	0.020863	0.078847	11	18957	R61C	Higher levels
L.VLDL.P	Concentration of large VLDL particles	6	160543148	rs12208357	T	C	0.067626	0.037074	0.020827	0.079569	11	18957	R61C	Higher levels
L.VLDL.C	Total cholesterol in large VLDL	6	160551204	rs683369	C	G	0.823737	-0.02235	0.012967	0.087137	12	21233	F160L	Higher levels
XL.HDL.CE	Cholesterol esters in very large HDL	6	160560845	rs628031	G	A	0.562703	-0.02145	0.012619	0.089977	9	13222	M408V	Higher levels
L.VLDL.L	Total lipids in large VLDL	6	160551204	rs683369	C	G	0.821995	-0.023043	0.013559	0.091985	11	18958	F160L	Higher levels
Lac	Lactate	6	160551204	rs683369	C	G	0.816275	-0.019872	0.011838	0.093222	14	24870	F160L	Higher levels
Tot.FA	Total fatty acids	6	160560824	rs34130495	A	G	0.017242	0.081439	0.048941	0.09727	10	13503	G401S	Higher levels
S.VLDL.TG	Triglycerides in small VLDL	6	160560845	rs628031	G	A	0.563188	-0.018276	0.010924	0.098381	11	17897	M408V	Higher levels
LA	18:2, linoleic acid (LA)	6	160543148	rs12208357	T	C	0.062637	0.042883	0.025839	0.099136	10	13521	R61C	Higher levels
S.HDL.L	Total lipids in small HDL	6	160543148	rs12208357	T	C	0.067274	0.034281	0.020693	0.099455	11	19270	R61C	Higher levels
M.VLDL.PL	Phospholipids in medium VLDL	6	160560845	rs628031	G	A	0.563539	-0.018314	0.011032	0.100035	11	17579	M408V	Higher levels
XL.HDL.TG	Triglycerides in very large HDL	6	160575837	rs34059508	A	G	0.014393	-0.071614	0.043165	0.10078	12	21530	G465R	Lower levels
XL.VLDL.P	Concentration of very large VLDL particles	6	160575837	rs34059508	A	G	0.015563	-0.072236	0.043673	0.10081	11	18954	G465R	Lower levels
M.VLDL.L	Total lipids in medium VLDL	6	160543148	rs12208357	T	C	0.067274	0.034218	0.020695	0.101799	11	19270	R61C	Higher levels
M.VLDL.FC	Free cholesterol in medium VLDL	6	160560845	rs628031	G	A	0.563539	-0.018164	0.011015	0.102242	11	17579	M408V	Higher levels
XL.VLDL.P	Concentration of very large VLDL particles	6	160543148	rs12208357	T	C	0.067626	0.033716	0.020799	0.107788	11	18957	R61C	Higher levels
XXL.VLDL.L	Total lipids in chylomicrons and extremely large VLDL	6	160560824	rs34130495	A	G	0.017024	0.06616	0.041263	0.110693	11	18957	G401S	Higher levels
M.HDL.PL	Phospholipids in medium HDL	6	160551204	rs683369	C	G	0.823775	-0.020563	0.01286	0.112861	12	21556	F160L	Higher levels
XL.HDL.CE	Cholesterol esters in very large HDL	6	160575837	rs34059508	A	G	0.043702	-0.043667	0.027486	0.113027	11	19268	G465R	Lower levels
XL.VLDL.PL	Phospholipids in very large VLDL	6	160543148	rs12208357	T	C	0.064318	0.032718	0.020696	0.117094	11	20660	R61C	Higher levels
M.VLDL.TG	Triglycerides in medium VLDL	6	160543148	rs12208357	T	C	0.063954	0.032264	0.020451	0.117238	12	21238	R61C	Higher levels
XL.HDL.PL	Phospholipids in very large HDL	6	160543148	rs12208357	T	C	0.067274	-0.032303	0.020726	0.121662	11	19270	R61C	Lower levels
XL.VLDL.TG	Triglycerides in very large VLDL	6	160575837	rs34059508	A	G	0.014388	-0.06714	0.043116	0.122155	12	21542	G465R	Lower levels
XL.VLDL.L	Total lipids in very large VLDL	6	160551204	rs683369	C	G	0.822058	-0.020963	0.013451	0.122496	11	19271	F160L	Higher levels
L.VLDL.L	Total lipids in large VLDL	6	160543148	rs12208357	T	C	0.067626	0.032343	0.020787	0.12291	11	18957	R61C	Higher levels
S.VLDL.P	Concentration of small VLDL particles	6	160560824	rs34130495	A	G	0.017043	0.063827	0.040875	0.123535	11	19271	G401S	Higher levels
M.HDL.PL	Phospholipids in medium HDL	6	160575837	rs34059508	A	G	0.014383	0.066977	0.043149	0.123793	12	21552	G465R	Higher levels
XL.VLDL.L	Total lipids in very large VLDL	6	160575837	rs34059508	A	G	0.015534	-0.067227	0.043353	0.124381	11	19267	G465R	Lower levels
XXL.VLDL.P	Concentration of chylomicrons and extremely large VLDL particles	6	160560824	rs34130495	A	G	0.017024	0.064118	0.041366	0.124586	11	18957	G401S	Higher levels
L.VLDL.P	Concentration of large VLDL particles	6	160560845	rs628031	G	A	0.560302	-0.018176	0.011726	0.126826	10	15299	M408V	Higher levels
L.VLDL.FC	Free cholesterol in large VLDL	6	160551204	rs683369	C	G	0.823739	-0.019772	0.012959	0.130141	12	21236	F160L	Higher levels
XXL.VLDL.TG	Triglycerides in chylomicrons and extremely large VLDL	6	160575837	rs34059508	A	G	0.014391	-0.065506	0.043155	0.130756	12	21534	G465R	Lower levels
S.VLDL.L	Total lipids in small VLDL	6	160560824	rs34130495	A	G	0.017043	0.062388	0.040878	0.13232	11	19271	G401S	Higher levels
S.HDL.TG	Triglycerides in small HDL	6	160560824	rs34130495	A	G	0.016476	0.060993	0.040153	0.132792	12	21556	G401S	Higher levels
S.VLDL.PL	Phospholipids in small VLDL	6	160560824	rs34130495	A	G	0.016478	0.060783	0.04007	0.133953	12	21549	G401S	Higher levels
S.VLDL.FC	Free cholesterol in small VLDL	6	160560824	rs34130495	A	G	0.016476	0.060027	0.040053	0.138627	12	21557	G401S	Higher levels
L.VLDL.PL	Phospholipids in large VLDL	6	160551204	rs683369	C	G	0.824018	-0.019679	0.013194	0.138683	11	20529	F160L	Higher levels
VLDL.D	VLDL diameter	6	160551204	rs683369	C	G	0.822058	-0.020062	0.013444	0.139308	11	19271	F160L	Higher levels
L.HDL.L	Total lipids in large HDL	6	160543148	rs12208357	T	C	0.067274	-0.030598	0.020728	0.144605	11	19270	R61C	Lower levels
L.VLDL.PL	Phospholipids in large VLDL	6	160543148	rs12208357	T	C	0.064173	0.030266	0.020752	0.147635	11	20529	R61C	Higher levels
S.VLDL.TG	Triglycerides in small VLDL	6	160560824	rs34130495	A	G	0.016476	0.058586	0.040065	0.148582	12	21556	G401S	Higher levels
XXL.VLDL.L	Total lipids in chylomicrons and extremely large VLDL	6	160551204	rs683369	C	G	0.821995	-0.019535	0.013581	0.152426	11	18958	F160L	Higher levels
M.HDL.P	Concentration of medium HDL particles	6	160575837	rs34059508	A	G	0.015534	0.06243	0.043378	0.1534	11	19267	G465R	Higher levels
Serum.TG	Serum total triglycerides	6	160560824	rs34130495	A	G	0.016479	0.056921	0.040085	0.160043	12	21543	G401S	Higher levels
Free.C	Free cholesterol	6	160560824	rs34130495	A	G	0.017215	0.069069	0.048861	0.160486	10	13496	G401S	Higher levels
otPUFA	Other polyunsaturated fatty acids than 18:5	6	160560824	rs34130495	A	G	0.017223	0.068878	0.048838	0.161284	10	13548	G401S	Higher levels
XL.HDL.L	Total lipids in very large HDL	6	160575837	rs34059508	A	G	0.015534	-0.060996	0.0434	0.161479	11	19267	G465R	Lower levels
L.VLDL.TG	Triglycerides in large VLDL	6	160551204	rs683369	C	G	0.82374	-0.018096	0.012957	0.165702	12	21237	F160L	Higher levels
XS.VLDL.PL	Phospholipids in very small VLDL	6	160560824	rs34130495	A	G	0.017043	0.057436	0.040952	0.166368	11	19271	G401S	Higher levels
S.HDL.P	Concentration of small HDL particles	6	160543148	rs12208357	T	C	0.067274	0.028769	0.020691	0.167082	11	19270	R61C	Higher levels
XL.VLDL.L	Total lipids in very large VLDL	6	160560824	rs34130495	A	G	0.017043	0.056571	0.040846	0.169922	11	19271	G401S	Higher levels
XL.HDL.P	Concentration of very large HDL particles	6	160560824	rs34130495	A	G	0.017043	0.056507	0.040956	0.171196	11	19271	G401S	Higher levels
XL.VLDL.TG	Triglycerides in very large VLDL	6	160551204	rs683369	C	G	0.823768	-0.017646	0.012853	0.17292	12	21546	F160L	Higher levels
VLDL.D	VLDL diameter	6	160543148	rs12208357	T	C	0.067274	0.028341	0.020669	0.174325	11	19270	R61C	Higher levels
M.VLDL.P	Concentration of medium VLDL particles	6	160560845	rs628031	G	A	0.559958	-0.015759	0.011596	0.179836	10	15612	M408V	Higher levels
L.HDL.P	Concentration of large HDL particles	6	160543148	rs12208357	T	C	0.067274	-0.028104	0.020726	0.180359	11	19270	R61C	Lower levels
M.VLDL.L	Total lipids in medium VLDL	6	160560845	rs628031	G	A	0.559958	-0.01566	0.011575	0.180632	10	15612	M408V	Higher levels
M.HDL.L	Total lipids in medium HDL	6	160575837	rs34059508	A	G	0.015534	0.058319	0.04337	0.182385	11	19267	G465R	Higher levels
M.HDL.FC	Free cholesterol in medium HDL	6	160575837	rs34059508	A	G	0.014383	0.057872	0.043135	0.183365	12	21553	G465R	Higher levels
XL.HDL.L	Total lipids in very large HDL	6	160560824	rs34130495	A	G	0.017043	0.054573	0.040886	0.183613	11	19271	G401S	Higher levels
M.VLDL.C	Total cholesterol in medium VLDL	6	160560824	rs34130495	A	G	0.016478	0.053674	0.040086	0.184675	12	21549	G401S	Higher levels
M.VLDL.CE	Cholesterol esters in medium VLDL	6	160560824	rs34130495	A	G	0.017043	0.054971	0.040906	0.184709	11	19271	G401S	Higher levels
L.VLDL.FC	Free cholesterol in large VLDL	6	160575837	rs34059508	A	G	0.014395	-0.058019	0.043445	0.185227	12	21232	G465R	Lower levels
XL.VLDL.PL	Phospholipids in very large VLDL	6	160551204	rs683369	C	G	0.823754	-0.017558	0.013152	0.185717	11	20661	F160L	Higher levels
XL.HDL.L	Total lipids in very large HDL	6	160543148	rs12208357	T	C	0.067274	-0.027319	0.020708	0.188755	11	19270	R61C	Lower levels
HDL.D	HDL diameter	6	160560845	rs628031	G	A	0.562425	-0.018308	0.01383	0.189168	9	10910	M408V	Higher levels
XL.HDL.PL	Phospholipids in very large HDL	6	160575837	rs34059508	A	G	0.015534	-0.057315	0.043437	0.190057	11	19267	G465R	Lower levels
XXL.VLDL.L	Total lipids in chylomicrons and extremely large VLDL	6	160575837	rs34059508	A	G	0.015563	-0.057594	0.043738	0.190183	11	18954	G465R	Lower levels
XL.HDL.FC	Free cholesterol in very large HDL	6	160560824	rs34130495	A	G	0.01648	0.052034	0.040095	0.194998	12	21540	G401S	Higher levels
XXL.VLDL.L	Total lipids in chylomicrons and extremely large VLDL	6	160543148	rs12208357	T	C	0.067626	0.027123	0.020828	0.195125	11	18957	R61C	Higher levels
L.VLDL.C	Total cholesterol in large VLDL	6	160560824	rs34130495	A	G	0.016453	0.052641	0.040367	0.195531	12	21232	G401S	Higher levels
M.HDL.C	Total cholesterol in medium HDL	6	160560845	rs628031	G	A	0.563188	0.014218	0.010912	0.196613	11	17897	M408V	Lower levels
L.VLDL.TG	Triglycerides in large VLDL	6	160543148	rs12208357	T	C	0.063957	0.026523	0.020438	0.197727	12	21236	R61C	Higher levels
S.VLDL.C	Total cholesterol in small VLDL	6	160560824	rs34130495	A	G	0.016476	0.052103	0.040084	0.198632	12	21555	G401S	Higher levels
XL.HDL.FC	Free cholesterol in very large HDL	6	160543148	rs12208357	T	C	0.06371	-0.025821	0.020368	0.205553	12	21539	R61C	Lower levels
M.HDL.CE	Cholesterol esters in medium HDL	6	160560845	rs628031	G	A	0.559958	0.014685	0.011577	0.20886	10	15612	M408V	Lower levels
L.VLDL.C	Total cholesterol in large VLDL	6	160575837	rs34059508	A	G	0.014396	-0.054902	0.043446	0.209722	12	21229	G465R	Lower levels
XL.HDL.C	Total cholesterol in very large HDL	6	160543148	rs12208357	T	C	0.063712	-0.025496	0.020352	0.210953	12	21537	R61C	Lower levels
L.VLDL.CE	Cholesterol esters in large VLDL	6	160551204	rs683369	C	G	0.821995	-0.017047	0.013564	0.214035	11	18958	F160L	Higher levels
XL.HDL.C	Total cholesterol in very large HDL	6	160575837	rs34059508	A	G	0.014391	-0.052695	0.043163	0.222815	12	21534	G465R	Lower levels
L.VLDL.PL	Phospholipids in large VLDL	6	160575837	rs34059508	A	G	0.014287	-0.054168	0.044416	0.22599	11	20526	G465R	Lower levels
XXL.VLDL.TG	Triglycerides in chylomicrons and extremely large VLDL	6	160551204	rs683369	C	G	0.823763	-0.015572	0.012863	0.228108	12	21538	F160L	Higher levels
XL.VLDL.TG	Triglycerides in very large VLDL	6	160543148	rs12208357	T	C	0.063701	0.024601	0.020327	0.229579	12	21545	R61C	Higher levels
XL.HDL.CE	Cholesterol esters in very large HDL	6	160560824	rs34130495	A	G	0.017341	0.051754	0.043324	0.23341	10	16881	G401S	Higher levels
L.VLDL.CE	Cholesterol esters in large VLDL	6	160575837	rs34059508	A	G	0.015563	-0.052577	0.04368	0.234021	11	18954	G465R	Lower levels
Tot.FA	Total fatty acids	6	160575837	rs34059508	A	G	0.013516	-0.066509	0.055935	0.236041	10	13500	G465R	Lower levels
XL.HDL.C	Total cholesterol in very large HDL	6	160560824	rs34130495	A	G	0.01648	0.047327	0.040069	0.238225	12	21538	G401S	Higher levels
XL.VLDL.TG	Triglycerides in very large VLDL	6	160560824	rs34130495	A	G	0.016478	0.047387	0.040019	0.239808	12	21546	G401S	Higher levels
LA	18:2, linoleic acid (LA)	6	160575837	rs34059508	A	G	0.013492	-0.065103	0.055967	0.247741	10	13523	G465R	Lower levels
XL.VLDL.L	Total lipids in very large VLDL	6	160543148	rs12208357	T	C	0.067274	0.023974	0.020685	0.250758	11	19270	R61C	Higher levels
M.HDL.FC	Free cholesterol in medium HDL	6	160551204	rs683369	C	G	0.823775	-0.014821	0.012858	0.25301	12	21557	F160L	Higher levels
XL.HDL.PL	Phospholipids in very large HDL	6	160560824	rs34130495	A	G	0.017043	0.046715	0.040916	0.256855	11	19271	G401S	Higher levels
XL.HDL.CE	Cholesterol esters in very large HDL	6	160543148	rs12208357	T	C	0.068716	-0.024411	0.021931	0.26685	10	16880	R61C	Lower levels
XL.HDL.C	Total cholesterol in very large HDL	6	160560845	rs628031	G	A	0.563166	-0.012125	0.010907	0.266988	11	17879	M408V	Higher levels
HDL.D	HDL diameter	6	160543148	rs12208357	T	C	0.070611	-0.025704	0.023103	0.269783	10	14568	R61C	Lower levels
XXL.VLDL.TG	Triglycerides in chylomicrons and extremely large VLDL	6	160543148	rs12208357	T	C	0.063712	0.022463	0.02034	0.27157	12	21537	R61C	Higher levels
L.HDL.PL	Phospholipids in large HDL	6	160543148	rs12208357	T	C	0.067274	-0.023011	0.020715	0.272913	11	19270	R61C	Lower levels
L.VLDL.FC	Free cholesterol in large VLDL	6	160560824	rs34130495	A	G	0.016452	0.044558	0.040355	0.273364	12	21235	G401S	Higher levels
otPUFA	Other polyunsaturated fatty acids than 18:6	6	160575837	rs34059508	A	G	0.013472	-0.06154	0.055877	0.274009	10	13544	G465R	Lower levels
XL.HDL.FC	Free cholesterol in very large HDL	6	160575837	rs34059508	A	G	0.014391	-0.046844	0.043192	0.2788	12	21536	G465R	Lower levels
XL.HDL.P	Concentration of very large HDL particles	6	160543148	rs12208357	T	C	0.067274	-0.022659	0.020759	0.279014	11	19270	R61C	Lower levels
XXL.VLDL.PL	Phospholipids in chylomicrons and extremely large VLDL	6	160575837	rs34059508	A	G	0.014391	-0.046712	0.043235	0.282485	12	21536	G465R	Lower levels
L.HDL.CE	Cholesterol esters in large HDL	6	160575837	rs34059508	A	G	0.015534	-0.046374	0.043455	0.291463	11	19267	G465R	Lower levels
M.HDL.C	Total cholesterol in medium HDL	6	160575837	rs34059508	A	G	0.014383	0.045766	0.043133	0.293041	12	21552	G465R	Higher levels
L.VLDL.CE	Cholesterol esters in large VLDL	6	160543148	rs12208357	T	C	0.067626	0.022093	0.020799	0.293644	11	18957	R61C	Higher levels
M.VLDL.L	Total lipids in medium VLDL	6	160560824	rs34130495	A	G	0.017043	0.043327	0.040872	0.294173	11	19271	G401S	Higher levels
M.HDL.P	Concentration of medium HDL particles	6	160551204	rs683369	C	G	0.822058	-0.014201	0.013455	0.295128	11	19271	F160L	Higher levels
IDL.P	Concentration of IDL particles	6	160560824	rs34130495	A	G	0.017043	0.042226	0.040932	0.309297	11	19271	G401S	Higher levels
HDL.C	Total cholesterol in HDL	6	160543148	rs12208357	T	C	0.063691	-0.020889	0.020363	0.30936	12	21552	R61C	Lower levels
M.HDL.CE	Cholesterol esters in medium HDL	6	160575837	rs34059508	A	G	0.015534	0.043822	0.043353	0.316636	11	19267	G465R	Higher levels
M.VLDL.CE	Cholesterol esters in medium VLDL	6	160575837	rs34059508	A	G	0.015534	-0.043922	0.043425	0.318135	11	19267	G465R	Lower levels
L.VLDL.C	Total cholesterol in large VLDL	6	160560845	rs628031	G	A	0.563533	-0.01083	0.011039	0.330151	11	17574	M408V	Higher levels
S.LDL.P	Concentration of small LDL particles	6	160560824	rs34130495	A	G	0.017043	0.040084	0.040887	0.334463	11	19271	G401S	Higher levels
M.VLDL.TG	Triglycerides in medium VLDL	6	160560845	rs628031	G	A	0.56354	-0.01045	0.011028	0.346765	11	17580	M408V	Higher levels
XL.VLDL.PL	Phospholipids in very large VLDL	6	160575837	rs34059508	A	G	0.014452	-0.041394	0.044008	0.351135	11	20657	G465R	Lower levels
M.VLDL.P	Concentration of medium VLDL particles	6	160560824	rs34130495	A	G	0.017043	0.037798	0.040913	0.361886	11	19271	G401S	Higher levels
HDL.D	HDL diameter	6	160560824	rs34130495	A	G	0.016367	0.042513	0.048054	0.380235	10	14570	G401S	Lower levels
L.HDL.C	Total cholesterol in large HDL	6	160575837	rs34059508	A	G	0.014383	-0.038128	0.043224	0.382332	12	21552	G465R	Lower levels
Serum.C	Serum total cholesterol	6	160560824	rs34130495	A	G	0.016491	0.035146	0.040131	0.385665	12	21489	G401S	Higher levels
L.VLDL.CE	Cholesterol esters in large VLDL	6	160560845	rs628031	G	A	0.560302	-0.010203	0.011722	0.389503	10	15299	M408V	Higher levels
M.HDL.CE	Cholesterol esters in medium HDL	6	160560824	rs34130495	A	G	0.017043	-0.03499	0.04082	0.395777	11	19271	G401S	Lower levels
L.VLDL.PL	Phospholipids in large VLDL	6	160560845	rs628031	G	A	0.564989	-0.009596	0.011255	0.397326	10	16870	M408V	Higher levels
IDL.L	Total lipids in IDL	6	160560824	rs34130495	A	G	0.017043	0.035046	0.040938	0.398726	11	19271	G401S	Higher levels
MUFA	MonoLunsaturated fatty acids	6	160560824	rs34130495	A	G	0.017204	0.041589	0.04887	0.398973	10	13534	G401S	Higher levels
M.HDL.P	Concentration of medium HDL particles	6	160543148	rs12208357	T	C	0.067274	0.017529	0.020701	0.400944	11	19270	R61C	Higher levels
L.HDL.CE	Cholesterol esters in large HDL	6	160551204	rs683369	C	G	0.822058	0.011084	0.013486	0.416534	11	19271	F160L	Lower levels
Lac	Lactate	6	160560845	rs628031	G	A	0.564615	-0.008645	0.010642	0.416633	12	18985	M408V	Higher levels
XXL.VLDL.P	Concentration of chylomicrons and extremely large VLDL particles	6	160575837	rs34059508	A	G	0.015563	-0.035673	0.043818	0.419885	11	18954	G465R	Lower levels
VLDL.D	VLDL diameter	6	160560824	rs34130495	A	G	0.017043	0.033023	0.040801	0.422652	11	19271	G401S	Higher levels
M.HDL.PL	Phospholipids in medium HDL	6	160543148	rs12208357	T	C	0.063687	0.015882	0.020347	0.438992	12	21555	R61C	Higher levels
M.VLDL.FC	Free cholesterol in medium VLDL	6	160560824	rs34130495	A	G	0.016452	0.030973	0.040369	0.447075	12	21237	G401S	Higher levels
L.HDL.L	Total lipids in large HDL	6	160575837	rs34059508	A	G	0.015534	-0.033229	0.043444	0.449737	11	19267	G465R	Lower levels
M.VLDL.C	Total cholesterol in medium VLDL	6	160575837	rs34059508	A	G	0.014386	-0.032384	0.043179	0.457507	12	21545	G465R	Lower levels
XL.VLDL.PL	Phospholipids in very large VLDL	6	160560824	rs34130495	A	G	0.018105	0.028853	0.038555	0.458212	12	21233	G401S	Higher levels
XXL.VLDL.TG	Triglycerides in chylomicrons and extremely large VLDL	6	160560824	rs34130495	A	G	0.01648	0.029831	0.040079	0.458736	12	21538	G401S	Higher levels
L.VLDL.P	Concentration of large VLDL particles	6	160560824	rs34130495	A	G	0.017024	0.030919	0.041218	0.460033	11	18957	G401S	Higher levels
M.HDL.L	Total lipids in medium HDL	6	160551204	rs683369	C	G	0.822058	-0.009969	0.013451	0.462447	11	19271	F160L	Higher levels
M.HDL.C	Total cholesterol in medium HDL	6	160560824	rs34130495	A	G	0.016476	-0.029662	0.040019	0.462655	12	21556	G401S	Lower levels
S.HDL.TG	Triglycerides in small HDL	6	160575837	rs34059508	A	G	0.014383	0.031371	0.043261	0.473027	12	21552	G465R	Higher levels
XXL.VLDL.P	Concentration of chylomicrons and extremely large VLDL particles	6	160560845	rs628031	G	A	0.560302	-0.008452	0.011795	0.477747	10	15299	M408V	Higher levels
L.LDL.PL	Phospholipids in large LDL	6	160575837	rs34059508	A	G	0.014387	0.030759	0.043192	0.482307	12	21544	G465R	Higher levels
L.HDL.P	Concentration of large HDL particles	6	160575837	rs34059508	A	G	0.015534	-0.030844	0.043436	0.483003	11	19267	G465R	Lower levels
IDL.PL	Phospholipids in IDL	6	160575837	rs34059508	A	G	0.014383	0.030614	0.0432	0.483908	12	21553	G465R	Higher levels
L.VLDL.L	Total lipids in large VLDL	6	160575837	rs34059508	A	G	0.015563	-0.030706	0.043653	0.485562	11	18954	G465R	Lower levels
M.VLDL.PL	Phospholipids in medium VLDL	6	160560824	rs34130495	A	G	0.016452	0.028265	0.040404	0.488264	12	21237	G401S	Higher levels
L.HDL.L	Total lipids in large HDL	6	160551204	rs683369	C	G	0.822058	0.009429	0.013478	0.489352	11	19271	F160L	Lower levels
S.LDL.L	Total lipids in small LDL	6	160560824	rs34130495	A	G	0.017043	0.027952	0.040868	0.500869	11	19271	G401S	Higher levels
HDL.D	HDL diameter	6	160551204	rs683369	C	G	0.817999	0.010305	0.015344	0.505385	10	14569	F160L	Lower levels
MUFA	MonoLunsaturated fatty acids	6	160575837	rs34059508	A	G	0.013486	-0.037518	0.055898	0.505921	10	13530	G465R	Lower levels
L.VLDL.P	Concentration of large VLDL particles	6	160575837	rs34059508	A	G	0.015563	-0.029287	0.043735	0.509555	11	18954	G465R	Lower levels
otPUFA	Other polyunsaturated fatty acids than 18:8	6	160543148	rs12208357	T	C	0.062542	0.017093	0.025801	0.510563	10	13543	R61C	Higher levels
XL.HDL.L	Total lipids in very large HDL	6	160560845	rs628031	G	A	0.559958	-0.007618	0.011572	0.511962	10	15612	M408V	Higher levels
M.LDL.P	Concentration of medium LDL particles	6	160575837	rs34059508	A	G	0.015534	0.028851	0.043381	0.512941	11	19267	G465R	Higher levels
LDL.D	LDL diameter	6	160543148	rs12208357	T	C	0.067274	0.013622	0.020732	0.514075	11	19270	R61C	Higher levels
L.HDL.FC	Free cholesterol in large HDL	6	160575837	rs34059508	A	G	0.014383	-0.028239	0.043188	0.517183	12	21553	G465R	Lower levels
L.LDL.P	Concentration of large LDL particles	6	160575837	rs34059508	A	G	0.015534	0.028301	0.043404	0.520946	11	19267	G465R	Higher levels
M.HDL.L	Total lipids in medium HDL	6	160543148	rs12208357	T	C	0.067274	0.013374	0.020696	0.521684	11	19270	R61C	Higher levels
S.LDL.L	Total lipids in small LDL	6	160575837	rs34059508	A	G	0.015534	0.028048	0.043369	0.524473	11	19267	G465R	Higher levels
M.LDL.L	Total lipids in medium LDL	6	160575837	rs34059508	A	G	0.015534	0.028062	0.043381	0.524612	11	19267	G465R	Higher levels
XL.HDL.TG	Triglycerides in very large HDL	6	160543148	rs12208357	T	C	0.063718	0.013078	0.020348	0.524976	12	21533	R61C	Higher levels
M.HDL.FC	Free cholesterol in medium HDL	6	160543148	rs12208357	T	C	0.063686	0.012784	0.020341	0.533179	12	21556	R61C	Higher levels
XXL.VLDL.PL	Phospholipids in chylomicrons and extremely large VLDL	6	160551204	rs683369	C	G	0.823764	-0.008064	0.012888	0.533715	12	21540	F160L	Higher levels
M.VLDL.FC	Free cholesterol in medium VLDL	6	160575837	rs34059508	A	G	0.014394	-0.027083	0.043461	0.536915	12	21234	G465R	Lower levels
IDL.C	Total cholesterol in IDL	6	160560824	rs34130495	A	G	0.017043	0.025497	0.040926	0.539065	11	19271	G401S	Higher levels
L.LDL.L	Total lipids in large LDL	6	160575837	rs34059508	A	G	0.015534	0.026965	0.043402	0.540958	11	19267	G465R	Higher levels
XL.HDL.P	Concentration of very large HDL particles	6	160575837	rs34059508	A	G	0.015534	-0.026631	0.043494	0.543711	11	19267	G465R	Lower levels
M.LDL.P	Concentration of medium LDL particles	6	160560824	rs34130495	A	G	0.017043	0.025217	0.040883	0.543996	11	19271	G401S	Higher levels
S.LDL.P	Concentration of small LDL particles	6	160575837	rs34059508	A	G	0.015534	0.026463	0.043383	0.54818	11	19267	G465R	Higher levels
L.LDL.P	Concentration of large LDL particles	6	160560824	rs34130495	A	G	0.017043	0.024942	0.040913	0.548414	11	19271	G401S	Higher levels
M.VLDL.P	Concentration of medium VLDL particles	6	160575837	rs34059508	A	G	0.015534	-0.026381	0.043444	0.548999	11	19267	G465R	Lower levels
L.HDL.P	Concentration of large HDL particles	6	160551204	rs683369	C	G	0.822058	0.008088	0.013475	0.553212	11	19271	F160L	Lower levels
XL.HDL.CE	Cholesterol esters in very large HDL	6	160551204	rs683369	C	G	0.820117	-0.008507	0.01434	0.554025	10	16881	F160L	Higher levels
IDL.PL	Phospholipids in IDL	6	160560824	rs34130495	A	G	0.016476	0.023994	0.040121	0.554691	12	21557	G401S	Higher levels
M.LDL.C	Total cholesterol in medium LDL	6	160575837	rs34059508	A	G	0.014383	0.02579	0.043149	0.556304	12	21553	G465R	Higher levels
L.VLDL.FC	Free cholesterol in large VLDL	6	160560845	rs628031	G	A	0.563537	-0.006493	0.011026	0.559154	11	17577	M408V	Higher levels
M.LDL.CE	Cholesterol esters in medium LDL	6	160575837	rs34059508	A	G	0.015534	0.025318	0.043389	0.565903	11	19267	G465R	Higher levels
L.LDL.FC	Free cholesterol in large LDL	6	160575837	rs34059508	A	G	0.014385	0.025071	0.043168	0.567019	12	21549	G465R	Higher levels
LDL.C	Total cholesterol in LDL	6	160575837	rs34059508	A	G	0.014383	0.025088	0.043143	0.567099	12	21553	G465R	Higher levels
L.LDL.C	Total cholesterol in large LDL	6	160575837	rs34059508	A	G	0.014386	0.024974	0.043161	0.568508	12	21546	G465R	Higher levels
XL.HDL.PL	Phospholipids in very large HDL	6	160551204	rs683369	C	G	0.822058	0.007693	0.013479	0.570904	11	19271	F160L	Lower levels
XXL.VLDL.PL	Phospholipids in chylomicrons and extremely large VLDL	6	160543148	rs12208357	T	C	0.06371	0.011575	0.020379	0.572095	12	21539	R61C	Higher levels
XL.VLDL.P	Concentration of very large VLDL particles	6	160560845	rs628031	G	A	0.560302	-0.006623	0.011708	0.574697	10	15299	M408V	Higher levels
L.VLDL.L	Total lipids in large VLDL	6	160560824	rs34130495	A	G	0.017024	0.023236	0.041163	0.575733	11	18957	G401S	Higher levels
L.HDL.PL	Phospholipids in large HDL	6	160551204	rs683369	C	G	0.822058	0.007606	0.013467	0.577277	11	19271	F160L	Lower levels
L.HDL.FC	Free cholesterol in large HDL	6	160551204	rs683369	C	G	0.823775	0.007215	0.012864	0.578483	12	21557	F160L	Lower levels
S.LDL.C	Total cholesterol in small LDL	6	160560824	rs34130495	A	G	0.016476	0.022149	0.040061	0.585221	12	21554	G401S	Higher levels
S.LDL.C	Total cholesterol in small LDL	6	160575837	rs34059508	A	G	0.014384	0.023812	0.043149	0.585924	12	21550	G465R	Higher levels
L.VLDL.CE	Cholesterol esters in large VLDL	6	160560824	rs34130495	A	G	0.017024	0.022621	0.04119	0.587192	11	18957	G401S	Higher levels
LDL.D	LDL diameter	6	160560845	rs628031	G	A	0.559958	-0.006287	0.011593	0.590202	10	15612	M408V	Higher levels
M.VLDL.TG	Triglycerides in medium VLDL	6	160560824	rs34130495	A	G	0.016451	0.021738	0.040371	0.592924	12	21238	G401S	Higher levels
L.VLDL.TG	Triglycerides in large VLDL	6	160575837	rs34059508	A	G	0.014395	-0.02295	0.043431	0.599988	12	21233	G465R	Lower levels
IDL.TG	Triglycerides in IDL	6	160575837	rs34059508	A	G	0.015534	0.022075	0.043449	0.616451	11	19267	G465R	Higher levels
L.VLDL.TG	Triglycerides in large VLDL	6	160560824	rs34130495	A	G	0.016452	0.019934	0.040346	0.623908	12	21236	G401S	Higher levels
M.LDL.L	Total lipids in medium LDL	6	160560824	rs34130495	A	G	0.017043	0.020217	0.040889	0.626748	11	19271	G401S	Higher levels
S.VLDL.FC	Free cholesterol in small VLDL	6	160575837	rs34059508	A	G	0.014383	-0.021206	0.043178	0.627495	12	21553	G465R	Lower levels
M.VLDL.L	Total lipids in medium VLDL	6	160575837	rs34059508	A	G	0.015534	-0.02108	0.043379	0.630639	11	19267	G465R	Lower levels
L.HDL.C	Total cholesterol in large HDL	6	160560845	rs628031	G	A	0.563188	0.005218	0.010911	0.635802	11	17897	M408V	Lower levels
L.VLDL.L	Total lipids in large VLDL	6	160560845	rs628031	G	A	0.560302	-0.005551	0.011708	0.638319	10	15299	M408V	Higher levels
M.LDL.PL	Phospholipids in medium LDL	6	160560824	rs34130495	A	G	0.016476	0.01909	0.040077	0.639206	12	21556	G401S	Higher levels
M.HDL.FC	Free cholesterol in medium HDL	6	160560845	rs628031	G	A	0.563189	0.005155	0.010914	0.639571	11	17898	M408V	Lower levels
L.HDL.PL	Phospholipids in large HDL	6	160575837	rs34059508	A	G	0.015534	-0.020599	0.043411	0.639589	11	19267	G465R	Lower levels
M.LDL.PL	Phospholipids in medium LDL	6	160575837	rs34059508	A	G	0.014383	0.020323	0.043169	0.643127	12	21552	G465R	Higher levels
TotPG	Total phosphoglycerides	6	160575837	rs34059508	A	G	0.013465	-0.026006	0.055912	0.643776	10	13514	G465R	Lower levels
L.LDL.L	Total lipids in large LDL	6	160560824	rs34130495	A	G	0.017043	0.019226	0.040914	0.643793	11	19271	G401S	Higher levels
M.LDL.CE	Cholesterol esters in medium LDL	6	160560824	rs34130495	A	G	0.017043	0.019076	0.040904	0.64635	11	19271	G401S	Higher levels
L.HDL.C	Total cholesterol in large HDL	6	160551204	rs683369	C	G	0.823775	0.005944	0.012874	0.647495	12	21556	F160L	Lower levels
IDL.FC	Free cholesterol in IDL	6	160560824	rs34130495	A	G	0.016476	0.018528	0.040115	0.64827	12	21557	G401S	Higher levels
VLDL.D	VLDL diameter	6	160575837	rs34059508	A	G	0.015534	-0.019476	0.043315	0.656006	11	19267	G465R	Lower levels
S.VLDL.L	Total lipids in small VLDL	6	160575837	rs34059508	A	G	0.015534	-0.019298	0.043403	0.661093	11	19267	G465R	Lower levels
XL.VLDL.P	Concentration of very large VLDL particles	6	160560824	rs34130495	A	G	0.017024	0.018014	0.041189	0.664388	11	18957	G401S	Higher levels
L.LDL.CE	Cholesterol esters in large LDL	6	160575837	rs34059508	A	G	0.015534	0.019118	0.043385	0.664612	11	19267	G465R	Higher levels
IDL.P	Concentration of IDL particles	6	160575837	rs34059508	A	G	0.015534	0.018946	0.043441	0.66736	11	19267	G465R	Higher levels
VLDL.D	VLDL diameter	6	160560845	rs628031	G	A	0.559958	-0.004915	0.011556	0.673528	10	15612	M408V	Higher levels
XXL.VLDL.L	Total lipids in chylomicrons and extremely large VLDL	6	160560845	rs628031	G	A	0.560302	-0.004922	0.011732	0.676461	10	15299	M408V	Higher levels
S.VLDL.C	Total cholesterol in small VLDL	6	160575837	rs34059508	A	G	0.014384	-0.018222	0.043191	0.676548	12	21551	G465R	Lower levels
M.HDL.C	Total cholesterol in medium HDL	6	160551204	rs683369	C	G	0.823775	-0.005354	0.012859	0.679922	12	21556	F160L	Higher levels
L.LDL.PL	Phospholipids in large LDL	6	160560824	rs34130495	A	G	0.016478	0.016126	0.04011	0.691618	12	21548	G401S	Higher levels
M.VLDL.PL	Phospholipids in medium VLDL	6	160575837	rs34059508	A	G	0.014394	-0.017403	0.043488	0.691769	12	21234	G465R	Lower levels
XL.HDL.C	Total cholesterol in very large HDL	6	160551204	rs683369	C	G	0.823763	-0.004979	0.012868	0.699235	12	21538	F160L	Higher levels
S.VLDL.P	Concentration of small VLDL particles	6	160575837	rs34059508	A	G	0.015534	-0.016559	0.043399	0.706698	11	19267	G465R	Lower levels
LDL.D	LDL diameter	6	160551204	rs683369	C	G	0.822058	0.004981	0.013467	0.713412	11	19271	F160L	Lower levels
XL.HDL.FC	Free cholesterol in very large HDL	6	160560845	rs628031	G	A	0.563168	-0.003977	0.010913	0.715959	11	17881	M408V	Higher levels
M.HDL.L	Total lipids in medium HDL	6	160560845	rs628031	G	A	0.559958	0.004182	0.01158	0.720259	10	15612	M408V	Lower levels
LDL.C	Total cholesterol in LDL	6	160560824	rs34130495	A	G	0.016476	0.01455	0.040037	0.720591	12	21557	G401S	Higher levels
Serum.TG	Serum total triglycerides	6	160575837	rs34059508	A	G	0.014389	-0.015496	0.04318	0.722575	12	21539	G465R	Lower levels
IDL.FC	Free cholesterol in IDL	6	160575837	rs34059508	A	G	0.014383	0.015416	0.043192	0.724449	12	21553	G465R	Higher levels
S.VLDL.TG	Triglycerides in small VLDL	6	160575837	rs34059508	A	G	0.014383	-0.015322	0.04317	0.725892	12	21552	G465R	Lower levels
L.LDL.CE	Cholesterol esters in large LDL	6	160560824	rs34130495	A	G	0.017043	0.01457	0.040895	0.725934	11	19271	G401S	Higher levels
L.HDL.FC	Free cholesterol in large HDL	6	160560845	rs628031	G	A	0.563189	0.003846	0.010907	0.726887	11	17898	M408V	Lower levels
Free.C	Free cholesterol	6	160575837	rs34059508	A	G	0.013506	-0.019451	0.055838	0.729474	10	13492	G465R	Lower levels
PC	Phosphatidylcholine and other cholines	6	160575837	rs34059508	A	G	0.013716	-0.019162	0.055812	0.733	10	13537	G465R	Lower levels
Lac	Lactate	6	160575837	rs34059508	A	G	0.015098	-0.013153	0.038873	0.735096	14	24865	G465R	Lower levels
L.HDL.FC	Free cholesterol in large HDL	6	160560824	rs34130495	A	G	0.016476	0.013319	0.040048	0.74183	12	21557	G401S	Higher levels
M.LDL.C	Total cholesterol in medium LDL	6	160560824	rs34130495	A	G	0.016476	0.013185	0.04006	0.745944	12	21557	G401S	Higher levels
L.LDL.C	Total cholesterol in large LDL	6	160560824	rs34130495	A	G	0.016477	0.013087	0.040074	0.747571	12	21550	G401S	Higher levels
L.HDL.P	Concentration of large HDL particles	6	160560824	rs34130495	A	G	0.017043	0.013248	0.040899	0.74897	11	19271	G401S	Higher levels
HDL.C	Total cholesterol in HDL	6	160551204	rs683369	C	G	0.823773	-0.00409	0.01287	0.752803	12	21553	F160L	Higher levels
XXL.VLDL.TG	Triglycerides in chylomicrons and extremely large VLDL	6	160560845	rs628031	G	A	0.563166	-0.003456	0.010926	0.752857	11	17879	M408V	Higher levels
XL.VLDL.L	Total lipids in very large VLDL	6	160560845	rs628031	G	A	0.559958	-0.003611	0.011589	0.757497	10	15612	M408V	Higher levels
XXL.VLDL.PL	Phospholipids in chylomicrons and extremely large VLDL	6	160560845	rs628031	G	A	0.563168	0.003347	0.010956	0.76123	11	17881	M408V	Lower levels
IDL.L	Total lipids in IDL	6	160575837	rs34059508	A	G	0.015534	0.013177	0.043438	0.764923	11	19267	G465R	Higher levels
XL.VLDL.TG	Triglycerides in very large VLDL	6	160560845	rs628031	G	A	0.563176	-0.003265	0.010918	0.766597	11	17887	M408V	Higher levels
L.HDL.L	Total lipids in large HDL	6	160560824	rs34130495	A	G	0.017043	0.011908	0.0409	0.773557	11	19271	G401S	Higher levels
M.HDL.PL	Phospholipids in medium HDL	6	160560845	rs628031	G	A	0.563188	0.003159	0.010917	0.774155	11	17897	M408V	Lower levels
L.VLDL.PL	Phospholipids in large VLDL	6	160560824	rs34130495	A	G	0.016515	0.011806	0.040977	0.774866	11	20528	G401S	Higher levels
L.VLDL.TG	Triglycerides in large VLDL	6	160560845	rs628031	G	A	0.563538	-0.003173	0.011026	0.775161	11	17578	M408V	Higher levels
LDL.D	LDL diameter	6	160560824	rs34130495	A	G	0.017043	-0.011757	0.040885	0.775203	11	19271	G401S	Lower levels
M.HDL.FC	Free cholesterol in medium HDL	6	160560824	rs34130495	A	G	0.016476	-0.011517	0.040014	0.775323	12	21557	G401S	Lower levels
S.HDL.L	Total lipids in small HDL	6	160560824	rs34130495	A	G	0.017043	-0.011213	0.040855	0.784893	11	19271	G401S	Lower levels
Lac	Lactate	6	160543148	rs12208357	T	C	0.063981	-0.005155	0.018937	0.785473	14	24868	R61C	Lower levels
L.HDL.C	Total cholesterol in large HDL	6	160560824	rs34130495	A	G	0.016476	0.010925	0.040086	0.787236	12	21556	G401S	Higher levels
XL.VLDL.PL	Phospholipids in very large VLDL	6	160560845	rs628031	G	A	0.564798	-0.002878	0.01123	0.799473	10	17002	M408V	Higher levels
L.HDL.P	Concentration of large HDL particles	6	160560845	rs628031	G	A	0.559958	-0.00297	0.01159	0.800135	10	15612	M408V	Higher levels
HDL.C	Total cholesterol in HDL	6	160575837	rs34059508	A	G	0.014385	-0.010818	0.043187	0.803959	12	21549	G465R	Lower levels
S.HDL.P	Concentration of small HDL particles	6	160560824	rs34130495	A	G	0.017043	-0.009796	0.040844	0.811631	11	19271	G401S	Lower levels
L.HDL.PL	Phospholipids in large HDL	6	160560845	rs628031	G	A	0.559958	-0.002794	0.011585	0.811878	10	15612	M408V	Higher levels
M.HDL.L	Total lipids in medium HDL	6	160560824	rs34130495	A	G	0.017043	-0.009676	0.040835	0.814224	11	19271	G401S	Lower levels
XL.HDL.P	Concentration of very large HDL particles	6	160551204	rs683369	C	G	0.822058	0.003199	0.013501	0.814235	11	19271	F160L	Lower levels
L.HDL.CE	Cholesterol esters in large HDL	6	160560824	rs34130495	A	G	0.017043	0.009114	0.040934	0.8258	11	19271	G401S	Higher levels
HDL.C	Total cholesterol in HDL	6	160560845	rs628031	G	A	0.563185	-0.002366	0.010911	0.829853	11	17894	M408V	Higher levels
L.HDL.PL	Phospholipids in large HDL	6	160560824	rs34130495	A	G	0.017043	0.008735	0.040882	0.832972	11	19271	G401S	Higher levels
M.HDL.CE	Cholesterol esters in medium HDL	6	160551204	rs683369	C	G	0.822058	0.002741	0.01345	0.839975	11	19271	F160L	Lower levels
Serum.C	Serum total cholesterol	6	160575837	rs34059508	A	G	0.014414	-0.008624	0.043174	0.84313	12	21485	G465R	Lower levels
S.HDL.P	Concentration of small HDL particles	6	160560845	rs628031	G	A	0.559958	0.00228	0.011567	0.844714	10	15612	M408V	Lower levels
XL.HDL.P	Concentration of very large HDL particles	6	160560845	rs628031	G	A	0.559958	-0.002139	0.011605	0.854928	10	15612	M408V	Higher levels
S.VLDL.PL	Phospholipids in small VLDL	6	160575837	rs34059508	A	G	0.014386	-0.007876	0.043187	0.857004	12	21545	G465R	Lower levels
S.HDL.L	Total lipids in small HDL	6	160560845	rs628031	G	A	0.559958	-0.00203	0.011558	0.861335	10	15612	M408V	Higher levels
L.LDL.FC	Free cholesterol in large LDL	6	160560824	rs34130495	A	G	0.016477	0.006606	0.040087	0.870943	12	21553	G401S	Higher levels
XL.HDL.FC	Free cholesterol in very large HDL	6	160551204	rs683369	C	G	0.823764	-0.002028	0.01288	0.875079	12	21540	F160L	Higher levels
XS.VLDL.L	Total lipids in very small VLDL	6	160575837	rs34059508	A	G	0.015534	-0.00659	0.043496	0.881201	11	19267	G465R	Lower levels
L.HDL.L	Total lipids in large HDL	6	160560845	rs628031	G	A	0.559958	-0.001665	0.011592	0.887082	10	15612	M408V	Higher levels
XS.VLDL.TG	Triglycerides in very small VLDL	6	160575837	rs34059508	A	G	0.015534	0.005432	0.043479	0.901958	11	19267	G465R	Higher levels
XL.HDL.PL	Phospholipids in very large HDL	6	160560845	rs628031	G	A	0.559958	-0.00134	0.011592	0.908604	10	15612	M408V	Higher levels
M.VLDL.TG	Triglycerides in medium VLDL	6	160575837	rs34059508	A	G	0.014394	-0.004575	0.043457	0.916728	12	21235	G465R	Lower levels
XS.VLDL.PL	Phospholipids in very small VLDL	6	160575837	rs34059508	A	G	0.015534	0.004532	0.043459	0.918026	11	19267	G465R	Higher levels
M.HDL.P	Concentration of medium HDL particles	6	160560845	rs628031	G	A	0.559958	0.001193	0.011588	0.918659	10	15612	M408V	Lower levels
LDL.D	LDL diameter	6	160575837	rs34059508	A	G	0.015534	-0.003909	0.043451	0.928779	11	19267	G465R	Lower levels
L.HDL.CE	Cholesterol esters in large HDL	6	160560845	rs628031	G	A	0.559958	0.000961	0.011596	0.934717	10	15612	M408V	Lower levels
XL.HDL.L	Total lipids in very large HDL	6	160551204	rs683369	C	G	0.822058	0.000804	0.013469	0.952565	11	19271	F160L	Lower levels
HDL.C	Total cholesterol in HDL	6	160560824	rs34130495	A	G	0.016477	-0.002356	0.040056	0.953497	12	21553	G401S	Lower levels
M.HDL.PL	Phospholipids in medium HDL	6	160560824	rs34130495	A	G	0.016476	0.002211	0.040028	0.956299	12	21556	G401S	Higher levels
XS.VLDL.P	Concentration of very small VLDL particles	6	160575837	rs34059508	A	G	0.015534	-0.00186	0.043486	0.966365	11	19267	G465R	Lower levels
M.HDL.P	Concentration of medium HDL particles	6	160560824	rs34130495	A	G	0.017043	0.001211	0.040843	0.976525	11	19271	G401S	Higher levels
M.HDL.C	Total cholesterol in medium HDL	6	160543148	rs12208357	T	C	0.063687	-0.000569	0.02034	0.977886	12	21555	R61C	Lower levels
IDL.C	Total cholesterol in IDL	6	160575837	rs34059508	A	G	0.015534	0.000735	0.043419	0.986679	11	19267	G465R	Higher levels
M.HDL.CE	Cholesterol esters in medium HDL	6	160543148	rs12208357	T	C	0.067274	-0.000208	0.020687	0.992033	11	19270	R61C	Lower levels
