# Supplementary material for: Organic cation transporter 1 (OCT1) modulates multiple cardiometabolic traits through effects on hepatic thiamine content
Source: PLoS Biol. 2018 Apr 16;16(4):e2002907. doi: 10.1371/journal.pbio.2002907 (PMC5919692; doi:10.1371/journal.pbio.2002907)
Supplement: S5 Table — C88R, Cysteine to arginine in amino acid position 88; F160L, Phenylalanine to leucine in amino acid position 160; G401S, Glycine to serine in amino acid position 401; G465R, Glycine to Arginine in amino acid position 465; R61C, Arginine to cysteine in amino acid position 61; SLC, solute carrier; V408M, Valine to methionine in amino acid position 408. (XLSX) [file pbio.2002907.s011.xlsx]

## Sheet: Table S5
S5 Table: Associations of six SLC22A1 non-synonymous variants (R61C, C88R, F160L, G401S, V408M, G465R) with thiamine levels in human. Data obtained through communication with Dr. E.P. Rhee, who have published the study in Nature Communication, 2016 Jul 25; 7:12360. The positive beta coefficient means that the minor allele is associated with higher thiamine level. Information from Column L to Colu…
snp	dbSNPID	single_gene	Amino Acid Change	beta	se	pval	major	minor	maf	pi=maf	(1-pi)	pi*(1-pi)	sqrt[pi*(1-pi)]	wi=1/sqrt[pi*(1-pi)]	wi^2	Z-score (Beta/SE)	burden test = wi*Z
chr6:160560845	rs628031	SLC22A1	V408M (G>A)	0.0837347	0.0350499	0.0168938	G	A	0.379109	0.379109	0.620891	0.235385	0.485165	2.06115	4.24835	2.38901	4.92412
chr6:160551204	rs683369	SLC22A1	F160L	0.0736361	0.0426714	0.0844093	C	G	0.201178	0.201178	0.798822	0.160705	0.400881	2.49451	6.22257	1.72566	4.30466
chr6:160560824	rs34130495	SLC22A1	G401S (G>A)	0.131987	0.111053	0.234633	G	A	0.0241016	0.0241016	0.975898	0.0235207	0.153365	6.52041	42.5158	1.18851	7.74957
chr6:160543229	rs55918055	SLC22A1	C88R	0.243032	0.233081	0.29709	T	C	0.00478352	0.00478352	0.995216	0.00476063	0.0689973	14.4933	210.056	1.04269	15.1121
chr6:160543148	rs12208357	SLC22A1	R61C (C>T)	0.0702076	0.0710826	0.323304	C	T	0.0676438	0.0676438	0.932356	0.0630681	0.251134	3.98194	15.8559	0.987691	3.93293
chr6:160575837	rs34059508	SLC22A1	G465R (G>A)	0.0197243	0.107459	0.854364	G	A	0.0264933	0.0264933	0.973507	0.0257914	0.160597	6.22676	38.7726	0.183553	1.14294
														vector of standard deviation =SQRT(SUM(wi^2)	17.8233	weighted sum for the burden test statistic	37.1663
																p-value = 2*pnorm(-abs(37.17), mean=0, sd=17.82333468)	p-value = 0.037
