# Supplementary material for: Organic cation transporter 1 (OCT1) modulates multiple cardiometabolic traits through effects on hepatic thiamine content
Source: PLoS Biol. 2018 Apr 16;16(4):e2002907. doi: 10.1371/journal.pbio.2002907 (PMC5919692; doi:10.1371/journal.pbio.2002907)
Supplement: S1 Data — (XLSX) [file pbio.2002907.s012.xlsx]

## Sheet: Fig 2
2A
Liver TG ug/mg	Oct1+/+				Oct1-/-
	14.5554	14.4019	11.3626	14.2177	10.9021	7.21806	10.9635	5.22254
Liver Glycogen, ug/mg Tissue	Oct1+/+	0.719209	0.147	1.03514	0.940138	0.246515	0.989863	0.932545	2.41208	1.00419	2.82405
	Oct1-/-	2.91525	2.01828	6.0149	3.93153	3.9955	4.02236	3.63726	4.0958	3.07482	3.68025
2B	Weeks	Oct1+/+																								Oct1-/-
body weight, g	4	29.1	27.3	26.7	29.2	27	24.9	26	27.5	24.7	26.3	26.9	28.6													28.3	27.6	26	26.6	25.4	26.1	25.5	24.3	24.1	26.2	28.9	27.2
	6	26.2	27	25.5	24	25.8	25.3	24.2	25.5	28.3	27.7	29.2	27	24.9	29.1	27.3	26.7									31.1	28.4	32.8	25.1	25.4	24.8	35.3	30	30.3	32.9	28.3	27.6	26	26.6	25.4	26.1
	10	30.1	30.2	29.3	24.5	28.8	26.5	27.8	30.6	31.4	32.3	28.8	26.6	33.2	28.1	31.4	29.4	27.6	31.4	31.7	27.3					35.6	33.4	34.9	34.2	33.6	32.6	36.8	32.3	34.2	34.5	30.7	31.5	32.9	36.1	31.9	31.5	29.7	29.8	28.4	29.7
	14	27.6	31.5	31.2	31.4	35.5	34	33.3	32.1	28.6	29.1	27.7	25.7	29.4	27.1	29.3	27.4	35.5	29.2	34.3	30.5	29.4	33.5	35.3	29.4	36.5	32.1	34.2	35.9	34.2	34.2	34.2	33.8	35.6	31	34	36.3	35.7	35.5	31.3	33.1	32.8	35.8	36	31.6	30.8	33.8	30.2	33.1
2C		Oct1+/+						Oct1-/-
% Fat, Total body		9.9	19.6	22.7	23.6	12.4	13.9	34	28.7	31.4	28.4	24.1	29.8
% Fat, Region of Interest		Oct1+/+						Oct1-/-
		8.7	22.9	30.2	34.9	14.1	17.4	42.2	31.5	38.1	37.8	33.1	40.2
2D	Epididymal Fat Weight, g
		Oct1+/+	Oct1-/-
		0.53	1.71
		0.44	1.33
		0.27	1.43
		1.1	1.21
		1.28	1.1
		0.95	1.57
		0.96	1.36
		0.6	1.44
		0.81	1.43
		0.95	1.3
		1.03	1.56
		0.57	1.34
		0.63	1.33
		0.34	0.85
2E
	% of Fat												% of Lean
Oct1+/+	10.4482	11.3894	10.0351	16.5661	17.2698	15.3846	22.6056	17.1746	20.3341	24.6838	22.8224	23.3157	89.5518	88.6106	89.9649	83.4339	82.7302	84.6154	77.3944	82.8254	79.6659	75.3162	77.1776	76.6843
Oct1-/-	30.5755	30.6899	30.3976	29.7827	19.4454	31.4774	22.4497	31.0645	22.0704	29.8334	30.3013	29.2035	69.4245	69.3101	69.6024	70.2173	80.5546	68.5226	77.5503	68.9355	77.9296	70.1666	69.6987	70.7965
2F
VO2, L/h/kg Body Weight	Time	Oct1+/+												Oct1-/-
	19:00	4.0915	4.22382	4.36453	3.90542	4.32488	4.1545	4.59224	5.64946	5.60255	5.25815	5.14488	5.22344	3.39361	3.69141	3.6165	3.80233	3.87938	3.63814	4.83647	4.32107	4.77796	4.35145	3.92074	3.90283
	20:00	4.94363	4.63457	4.56411	4.35316	3.95925	4.67179	5.38053	5.97337	5.69402	5.13295	5.09002	5.03862	3.403	3.99291	3.58069	3.95627	4.27072	3.63024	5.04535	3.52658	4.76348	4.27071	4.11957	4.96276
	21:00	4.51667	5.46253	4.63108	4.7138	4.50267	4.76448	5.72775	5.5151	5.71758	4.96599	5.01197	4.54225	3.62158	4.53881	3.88311	4.20432	4.93302	3.89641	5.62312	4.61378	4.82181	4.21823	4.02114	4.65915
	22:00	4.58629	5.09112	4.57818	4.36132	4.73115	4.97048	5.12176	5.73003	5.46056	5.17686	4.79421	4.74325	3.55392	4.21271	4.22208	4.53221	4.77098	3.80685	5.04976	4.57457	4.92027	4.29977	4.50955	3.99138
	23:00	3.94486	4.7038	4.81099	4.34406	4.53735	4.94707	5.17866	5.60306	4.98461	4.76994	5.10103	4.15994	3.63541	3.97918	4.22752	4.20632	4.669	3.79998	4.09469	4.2907	5.07096	4.46572	3.59668	4.60896
	0:00	4.24507	4.66592	4.65119	4.62662	4.45806	4.82947	5.18778	5.53001	5.13639	4.84334	5.04957	3.8637	3.52453	4.12742	4.26052	4.34759	4.18529	3.90812	4.50488	4.96221	4.57056	4.06617	3.83635	3.89811
	1:00	4.02452	4.92481	3.82827	4.30534	4.43095	4.57993	5.12644	5.29366	5.1492	4.55699	4.71244	4.21828	3.46529	3.64016	3.6471	4.06084	4.15068	3.53227	4.96858	3.87802	4.59448	3.54667	3.8682	3.61908
	2:00	3.94997	4.2588	4.21959	4.12153	3.82162	4.28496	5.36048	5.34322	5.3241	4.34309	4.55703	4.06361	3.43425	3.45802	3.53521	4.23389	4.26056	3.44201	4.80594	3.66449	4.77925	3.29653	3.62262	3.63329
	3:00	3.70166	4.15385	4.01105	4.25924	3.5953	4.03416	5.15183	5.29438	5.08508	4.03665	4.34188	3.92143	3.23097	3.40982	3.55529	3.90756	3.74253	3.21856	3.50373	3.39054	4.10573	3.23771	3.68709	3.27356
	4:00	3.44641	3.88689	3.76712	3.44556	3.74452	4.23217	4.51485	5.0541	4.99416	4.06006	4.10933	3.77056	3.28006	3.29506	3.35255	3.39339	3.48267	3.3678	3.46134	3.40862	3.83048	3.28095	3.2757	3.34262
	5:00	3.47245	4.27346	3.11324	3.19747	3.47524	3.98895	4.28815	5.6342	4.4044	3.73557	4.27881	3.55021	3.04311	3.26313	3.19142	3.16918	3.05775	3.00772	3.51535	3.46442	3.75033	3.22538	3.4574	3.40941
	6:00	3.31859	3.33395	3.13868	3.2242	3.56578	3.79952	4.45174	4.78126	4.78999	3.92787	3.96914	3.67977	2.92459	2.94342	3.46912	3.30717	3.37784	3.14836	3.55219	3.32815	3.40413	3.22615	3.29512	3.13334
	7:00	3.25445	3.8443	2.9338	3.17768	2.91087	3.85728	4.35865	4.74757	4.63806	3.67692	4.23148	3.84904	3.06788	3.15951	3.074	3.26989	3.25862	3.24714	3.6077	3.4033	3.64068	3.22995	3.15437	3.48122
	8:00	3.36969	3.36887	3.47743	2.88219	3.24949	3.7725	4.23888	4.46046	4.62771	4.01912	4.0855	3.63153	2.74308	2.90854	3.17443	2.88264	3.38589	2.97192	4.07755	3.04449	3.25578	3.1656	3.50323	3.35028
	9:00	3.36471	3.1203	3.11716	2.96533	3.52325	3.79898	4.17828	4.63383	5.25344	3.85262	4.02701	3.84459	2.8617	2.82915	2.92978	3.24438	3.03259	3.1444	3.36572	3.40976	4.15845	3.07357	3.41741	2.96892
	10:00	3.08573	3.41919	3.30168	2.81037	3.21885	3.41763	4.17188	4.30097	4.41258	3.66794	4.14937	3.68821	2.59708	2.82186	2.98152	3.10267	3.17804	3.07094	3.84644	3.21076	3.31602	3.2262	3.2367	3.07773
	11:00	3.26675	3.28387	3.23907	2.96524	3.33141	3.69527	3.93739	4.65407	4.1403	3.66877	3.7526	3.75256	2.81661	2.77067	3.24883	2.78915	2.93522	3.25081	3.5059	3.0786	3.38108	2.95797	3.47782	3.0704
	12:00	3.26734	3.06989	3.61439	3.22263	3.56149	3.77701	4.71696	4.82057	4.60921	4.2373	4.20472	4.38196	2.62195	2.89552	3.13102	3.33166	3.24046	2.93172	4.09793	3.34139	3.62346	3.51453	3.53403	3.51917
	13:00	3.47268	3.46502	3.18839	3.05126	3.25594	3.59374	4.08939	4.6485	4.27275	4.03773	4.14468	3.80224	2.68631	2.99402	3.12005	3.11426	3.176	2.98656	5.09681	3.36652	3.48269	3.01477	3.40083	3.42203
	14:00	3.10705	3.1213	3.51492	3.53176	3.38151	3.75472	4.2886	4.41887	4.56228	3.90925	3.87459	3.92159	2.77204	2.97307	3.26108	3.02817	3.39387	3.21576	5.31584	3.16801	3.72387	3.29707	3.68124	3.4863
	15:00	3.35577	3.80499	3.27363	3.20296	3.38462	3.81894	4.19231	4.26087	4.91216	4.24363	4.24043	3.89567	2.78902	3.18254	3.30616	3.15163	3.54754	3.30387	4.9907	3.34693	3.6205	3.26322	3.42468	3.42408
	16:00	3.38217	3.3271	3.49492	3.07793	3.36312	3.95907	4.27807	4.65844	4.67918	4.01196	4.14308	3.98194	2.87688	3.08433	3.61985	3.2628	3.1577	3.26274	5.62506	3.10127	3.60625	3.43053	3.54118	3.51416
	17:00	3.65392	3.54031	4.00124	4.32521	3.36619	4.12939	4.48442	4.60182	4.62253	3.91415	4.16022	4.18733	2.76812	2.84617	3.64535	3.20234	3.594	3.14916	5.18943	3.58998	3.75781	3.27519	3.43171	3.65808
	18:00	4.03664	3.98174	3.63326	3.50709	3.94223	4.01051	4.74992	4.43562	4.62807	4.11453	4.36606	4.18904	2.9474	3.18957	3.27265	3.4394	3.20046	3.1883	5.55684	3.47968	4.12684	3.6421	3.44997	3.4381
	19:00	3.83998	3.76238	3.98327	4.44311	4.09976	4.34105	5.431	5.07819	5.0087	4.88646	5.14443	4.70768	3.13509	3.27078	3.90584	3.64393	4.05321	3.3984	5.91397	3.98268	4.70704	3.73517	4.27919	4.39546
	20:00	4.63086	5.03843	4.21673	4.37404	3.98112	5.35408	6.17874	5.2873	5.25715	4.62572	4.96311	4.9929	3.49614	3.88406	4.19594	4.32211	4.47575	4.10823	5.57869	4.39234	5.03693	3.79823	4.27163	4.8968
	21:00	4.49932	4.69396	4.44756	5.01358	4.26076	5.03538	6.03216	5.27624	5.81345	4.70562	4.84518	4.36914	3.60881	3.91277	4.58688	4.02036	4.48749	4.04622	5.23002	4.25417	4.58652	3.54251	4.06799	4.41221
	22:00	3.99521	4.57799	4.13147	4.43992	3.96681	4.36675	5.73874	4.8441	5.36549	4.742	4.89786	4.54108	3.59432	3.99207	4.62509	4.15441	4.58381	3.70028	5.36666	4.94933	4.731	3.57015	3.98739	3.92161
	23:00	3.90584	4.629	4.12716	4.09964	4.2557	4.53981	4.99876	4.88981	4.43862	4.29857	4.68824	4.60014	3.51491	4.00259	4.5957	4.25651	4.23913	3.87986	5.71978	3.84581	4.64598	3.45592	4.02108	3.84877
	0:00	3.9145	4.46733	4.06477	3.99689	4.13576	4.51435	5.11578	4.83129	5.0395	4.58819	4.69766	4.30666	3.432	3.69046	3.57174	3.86684	3.85237	3.40096	5.04017	4.18452	4.66213	3.2601	3.59056	3.86278
	1:00	3.6161	4.56429	4.01426	4.13217	4.03547	4.33969	4.83595	5.62844	5.04153	5.31211	4.89287	4.23958	3.45342	3.68315	3.87773	3.91885	3.54006	3.41276	5.40951	3.4651	4.48025	3.68305	3.78029	3.54762
	2:00	3.76489	4.37382	3.83436	3.89468	4.08016	4.48302	5.00494	4.28025	4.24675	4.54892	4.23853	4.07715	3.33067	3.68735	3.57837	3.79237	3.745	3.77054	4.22313	3.36973	4.5451	3.1247	3.77244	3.27933
	3:00	3.31436	4.40178	3.59088	3.84735	3.66473	4.37192	4.27632	4.35041	4.82086	4.75505	4.25858	3.63139	3.02946	3.26944	3.19236	3.57823	3.62185	3.44076	4.86934	3.51414	4.28303	3.2655	3.40518	3.3546
	4:00	3.58245	4.15801	3.5102	3.73594	3.11406	4.11191	4.25645	4.30143	4.81734	4.40836	3.99466	3.67726	3.08918	3.51456	3.24718	3.30565	3.23769	3.29351	4.43467	3.23225	3.88932	3.04884	3.51666	3.1792
	5:00	3.32823	4.28853	3.33229	3.49681	3.18174	3.67052	3.88065	4.28292	4.53968	4.07849	4.11791	3.57733	2.79299	2.88597	3.18493	3.05249	3.19536	2.89157	3.67774	3.17797	3.52665	3.16951	3.27633	3.13591
	6:00	3.35994	3.20063	3.23222	2.8724	3.13542	3.72995	4.21677	4.24672	4.24828	3.51958	3.94882	3.41239	3.12909	2.77984	3.1796	3.28584	3.31516	3.12279	4.28692	3.13873	3.0764	2.94552	3.29087	3.24919
	7:00	3.01502	4.24906	3.3804	3.15963	3.17009	3.61621	3.94694	4.14523	3.89081	3.81936	3.71123	3.63118	2.70545	3.26408	3.52171	2.92748	3.32546	3.09656	4.70216	3.29509	3.58211	2.83136	3.26641	3.13835
	8:00	3.27736	3.26686	3.08728	3.05657	3.11454	3.72846	4.23508	4.21838	4.70254	3.67271	4.10275	4.02817	2.84478	2.70697	2.90373	3.05476	3.13752	3.08333	4.13251	3.21004	3.38232	2.77393	3.2294	2.98339
	9:00	3.04451	3.5645	3.68419	2.70889	3.3902	3.7548	3.79528	3.90107	5.06562	3.83496	4.03901	3.49682	2.72239	2.79247	2.83572	3.13954	2.97083	3.01812	3.93492	3.1277	3.4312	3.11012	3.44163	3.17622
	10:00	3.0082	3.39184	3.04987	2.63886	3.01344	3.39656	4.56993	4.51744	4.10526	3.87085	4.18377	3.43554	2.76904	2.63836	2.98569	3.06147	3.50205	2.90647	4.04497	3.15106	3.43509	3.00433	3.17257	3.30316
	11:00	3.26791	3.26265	3.24995	2.71402	2.94016	3.68191	4.14682	4.18068	4.18468	3.75168	4.33787	3.73901	2.57349	2.54036	2.94967	2.99348	2.94376	3.37757	4.01318	3.27481	3.25125	2.80843	3.41023	3.06386
	12:00	2.98714	3.43192	3.50518	2.76402	3.28126	3.46608	3.79933	4.00199	4.20179	3.9484	3.95413	3.65419	2.67722	2.86475	2.78607	3.16039	3.17533	3.20904	4.04645	3.09422	3.47247	3.19641	3.41215	3.16285
	13:00	3.17998	3.30233	3.37615	2.84557	3.06296	3.60583	3.95559	4.20267	4.17648	3.82109	4.3559	3.81271	2.83513	2.96823	2.9441	2.97501	3.24215	3.28877	3.94678	3.01571	3.32822	2.83248	3.31547	3.133
	14:00	3.38816	3.18273	3.69016	2.74175	3.27	3.9266	4.28072	4.10271	3.97245	3.72601	4.09021	4.04771	2.81841	3.06568	3.36781	3.25106	3.35963	3.07302	3.91095	3.30992	3.44496	3.07601	3.46179	3.18211
	15:00	3.40805	3.31006	3.40084	3.90892	3.28979	3.97974	4.02072	4.03299	4.1071	3.81149	4.57396	3.8435	2.85517	3.04882	3.99544	3.38888	3.35227	3.28109	3.70184	3.38135	3.6558	2.84227	3.28689	3.32669
	16:00	3.33679	3.5003	3.86786	3.04489	3.33075	3.59028	3.96415	3.89808	4.30529	3.88054	4.0381	4.12884	2.6863	3.09186	3.11954	3.19782	3.60871	3.22423	4.17312	3.47159	3.69171	3.12076	3.73697	3.63048
	17:00	3.31528	4.09319	3.81838	3.61157	3.5846	4.41316	4.66594	4.89195	4.82723	4.08498	4.26897	4.06011	2.91259	3.36012	3.25878	3.40516	3.69176	3.40948	4.24239	3.4411	3.57254	3.51095	3.70329	3.77601
	18:00	3.75189	3.89028	3.39692	3.53688	3.47234	4.00297	5.59123	4.45597	4.9807	4.02624	4.57888	4.31656	2.97852	3.11464	3.06334	3.65208	3.49879	3.1722	4.70382	4.20174	4.2286	3.28948	3.52902	3.52446
	19:00	3.92451	4.16867	4.36846	4.00588	4.01027	4.77297	4.9975	4.97143	4.63827	5.19367	5.20188	4.72615	3.34728	3.47532	3.52307	4.02799	4.68719	3.58189	5.10513	3.91022	4.63307	3.75547	4.24473	4.58987
	20:00	4.10004	5.00236	4.0344	4.27663	4.19686	5.2233	5.85287	5.18987	5.33681	4.89287	4.60761	5.14103	3.57195	4.11639	4.24079	4.34091	5.00528	4.15548	5.33324	4.35406	4.90534	3.95282	4.40373	4.38766
	21:00	4.15643	4.99763	3.96769	4.24885	4.08702	5.55935	5.8033	5.03465	4.31808	4.92519	4.68949	4.43494	3.67942	3.95695	4.55519	4.30515	4.58305	4.62003	5.35758	5.1283	4.65029	3.7421	4.06754	4.12976
	22:00	4.45178	4.70656	4.16389	4.6209	4.32913	5.3635	4.74283	4.86882	4.76879	4.82841	5.04149	4.69036	3.47336	3.79021	4.14366	4.14915	4.37379	4.24972	5.03396	4.24067	4.57043	3.9212	4.14701	4.25483
	23:00	4.13735	4.84627	3.78839	3.81133	3.98556	5.31222	5.07869	4.58986	5.15733	4.58048	4.62113	4.36895	3.60652	3.69064	4.34961	4.00511	4.19451	3.96614	4.86057	4.2238	4.4758	3.59134	4.14986	4.21392
	0:00	4.2833	4.90332	4.09455	3.89183	4.00433	4.1443	5.17872	4.3806	5.33831	4.63108	4.8049	4.10947	3.44405	3.71223	3.75154	3.98043	3.77081	3.61199	5.13249	4.37354	3.15282	3.30003	4.19815	3.4822
	1:00	4.08901	4.92312	4.01837	3.82313	3.9038	4.20275	5.21327	4.53477	5.04076	4.73017	4.48637	3.86262	3.37006	3.61433	3.61123	4.06699	3.94219	3.82674	4.89741	3.88287	4.0564	3.31296	3.94762	3.14793
	2:00	3.50344	4.32035	3.59155	3.85506	3.69124	3.92994	4.49528	4.7792	4.84355	4.51792	4.43666	4.02242	3.47839	3.18388	3.65338	3.77371	3.80753	3.51204	4.14352	3.16293	3.53003	3.21308	3.97291	2.95087
	3:00	3.96455	4.24397	3.62581	3.60822	3.77677	4.1499	5.0457	4.04973	4.50768	4.1827	3.71949	3.9453	3.34518	3.32028	3.12581	3.70346	3.81196	3.55688	4.58915	3.59449	5.20022	2.809	3.75032	3.15949
	4:00	3.47054	4.29464	3.38172	3.71806	3.61684	3.79614	4.93109	4.14934	4.02492	4.1632	3.89183	3.98259	3.19102	3.44991	3.1878	3.31031	3.75353	3.48648	4.50674	3.68701	5.28689	2.81302	3.42692	3.59076
	5:00	3.6038	4.34261	3.75953	3.1683	3.13475	3.82921	4.35472	4.05673	4.05844	4.00742	4.27607	3.73232	2.98896	2.95616	2.74462	2.92489	3.33519	3.22081	4.17349	3.31756	4.94194	2.84401	3.36059	3.40519
	6:00	3.32818	3.53337	3.20539	2.89911	2.8622	3.65114	4.31166	3.90245	3.70206	3.77963	3.46278	3.6217	3.04297	3.1636	2.9746	3.07648	3.21654	2.9732	4.0794	3.31027	4.67765	2.62632	3.17952	3.15957
	7:00	3.75722	3.78403	3.22009	2.76487	3.0929	3.54416	4.09904	4.37608	4.18279	3.78368	4.21785	3.37156	2.98546	3.09177	3.27367	2.99974	3.45504	3.20221	3.87651	3.21902	5.10995	2.88619	3.50843	3.20371
	8:00	3.06318	3.50179	3.09146	3.26357	2.89159	3.33074	4.11444	3.53034	3.84692	3.47155	3.78944	3.39868	2.71813	3.25788	2.73985	3.11424	3.03389	3.10095	3.76496	3.12191	4.95149	2.55976	3.21593	2.85447
	9:00	3.15525	4.03654	3.52194	2.59637	3.54636	3.53338	4.13438	4.30983	4.24857	4.3121	4.24356	4.12814	2.67521	2.79613	2.8577	3.20718	3.51786	2.89138	4.58027	3.26269	5.45505	3.12533	3.62918	3.49221
	10:00	3.2283	3.21038	3.31889	2.89429	2.9681	3.42557	4.45911	4.3545	3.98133	4.25668	4.23552	4.02005	2.41811	3.0214	3.03454	2.87457	2.95354	3.18245	4.10595	3.64671	5.4902	3.22911	4.15624	3.76298
	11:00	2.92544	3.31993	3.09098	2.86405	3.29918	3.63008	4.05641	4.06612	4.26091	4.05158	3.99626	4.1372	2.85919	2.75747	2.65107	3.03276	3.46386	3.14487	4.15538	3.11702	4.40283	2.97975	3.17073	3.37823
	12:00	3.40174	3.67157	3.16633	3.02607	2.95949	3.51474	3.87094	4.39263	3.8696	4.01862	4.47789	3.85182	2.56809	2.93633	3.30616	2.81927	3.49502	3.08939	3.57886	3.33538	3.8306	3.1892	3.34176	3.22695
	13:00	3.38638	3.37928	3.31241	2.78523	3.3107	3.84918	3.78182	3.88354	4.00997	4.05964	4.42603	3.99757	2.71399	3.08356	3.09713	3.1719	3.24054	3.13837	4.06059	3.29325	4.7618	2.95898	3.24086	3.23165
	14:00	3.29877	3.37121	3.33677	3.51271	3.18773	3.54874	4.07384	4.06071	3.78529	3.94886	3.92913	3.75628	2.75773	2.97508	3.67122	3.11911	3.28108	3.42638	4.16841	3.27735	3.88352	3.20039	3.55167	3.14064
	15:00	3.38985	3.37975	4.25403	2.9565	3.3879	4.12987	4.00691	4.01374	3.92858	4.00469	4.51524	4.12203	2.63376	3.19422	3.05023	3.33111	3.93766	3.07048	4.05259	3.29552	3.94766	3.15864	3.57849	3.4142
	16:00	3.47374	3.4516	3.97404	3.145	3.23481	3.77865	4.16748	4.20971	4.18559	4.01186	5.02831	3.80447	2.9232	3.05522	3.40044	3.14584	3.36306	3.41899	4.17313	3.71461	4.83323	3.34851	3.52031	3.15453
	17:00	3.87777	4.22337	3.55936	3.06185	3.3445	3.79939	4.1941	3.78431	4.49163	4.36414	4.36769	4.03781	3.10117	3.26005	3.0688	3.67118	3.63729	3.33118	4.36174	3.50704	4.20018	3.14253	3.64844	3.44812
	18:00	4.2992	4.0416	4.2616	3.41433	3.48684	4.97539	4.46742	4.70442	4.42894	4.47596	4.63925	4.41157	3.03504	3.17641	3.35261	3.69195	4.25601	3.77079	4.58621	3.6993	4.14149	3.35271	3.74364	3.52474
	19:00	4.47778	4.2014	4.0671	3.80388	3.8721	4.65212	5.25494	4.89789	4.96371	4.96532	5.22157	5.03099	3.62529	3.79832	3.40576	4.16077	4.5943	3.77793	4.97183	3.85809	4.71741	3.66641	4.02512	4.05827
	20:00	4.58237	5.85642	4.73277	4.07334	4.00075	5.00575	6.36469	5.12127	4.43148	4.73108	5.29535	5.69972	3.8676	4.24548	3.9676	5.04188	4.95627	3.87302	5.20411	4.82418	5.16186	3.70273	4.51121	3.89442
	21:00	4.12615	4.55569	3.92275	4.42518	4.03463	5.45822	5.85766	4.69077	4.93862	5.0618	5.09977	4.51849	3.62402	4.20619	4.02716	5.29314	5.11397	4.34276	4.97361	4.7728	4.65664	4.07108	3.86201	3.85789
	22:00	4.16329	4.75482	3.91903	4.83787	4.23369	5.69705	5.21922	5.00644	4.66017	5.06327	5.1915	4.3749	3.62627	3.99013	3.87129	5.13309	5.06041	3.89884	4.97833	4.81932	4.74532	3.69565	3.89638	3.78626
	23:00	4.12375	5.09082	4.08311	4.33718	4.01287	5.2864	5.43466	4.54906	4.692	5.02959	5.16657	4.60673	3.74917	4.03458	3.59989	4.50535	4.97403	3.76035	4.6774	4.22599	4.79045	3.6525	3.58601	3.42351
	0:00	3.9294	4.32497	4.38895	4.08235	3.89291	4.63265	5.2547	4.93919	4.99123	5.06026	4.75885	4.31013	3.82387	3.64547	3.50076	4.16533	4.47292	3.77869	4.6395	4.38073	4.02978	3.59454	3.33072	3.53703
	1:00	3.89326	4.36288	4.34949	3.8068	3.94121	4.36629	5.11595	5.00379	4.75956	4.64608	4.69672	3.74825	3.49647	3.66063	3.44398	4.30761	3.75833	3.81942	4.93885	3.62814	4.2668	3.08985	3.35798	3.5417
	2:00	3.53084	4.35969	3.59391	3.91337	3.9138	4.76541	4.93966	4.94358	4.74762	4.49185	4.39434	4.22068	3.5021	3.61262	3.46496	4.05126	3.55944	3.71443	4.26285	3.32256	5.05972	3.34857	3.23445	3.2986
	3:00	3.7312	4.61136	3.49367	3.81729	3.71539	4.65894	4.82314	4.04679	3.81682	4.68773	3.84648	3.58655	3.04479	3.18888	2.87717	3.95857	3.69021	3.80957	4.28733	3.83579	4.74892	3.44835	3.06128	3.52553
	4:00	3.72787	4.21047	3.6633	3.93616	3.52252	4.20074	4.23651	4.51901	4.22925	4.40221	4.27117	4.07129	3.18169	3.17516	3.08259	3.832	3.47059	3.49185	4.15143	3.30608	4.71103	3.12711	2.8552	3.12122
	5:00	3.6702	4.07611	3.81731	3.12462	3.02037	3.7436	4.35404	3.98148	4.49038	4.03077	3.91828	3.60148	2.94124	3.17462	2.86077	3.2579	3.15175	3.29221	3.92339	3.27505	4.04997	3.14532	2.99178	3.2399
	6:00	4.89994	3.63624	3.20677	3.13082	2.98047	3.88498	3.84358	4.54916	3.58522	3.84282	4.47052	3.80299	2.89872	2.98903	3.02167	3.29729	3.39308	3.83841	4.15122	3.01234	4.01848	3.01965	3.0051	2.6628
	7:00	5.24614	3.46627	3.43741	3.04962	3.5171	3.66554	4.41413	4.27441	4.00188	3.96728	3.85447	3.82202	2.69848	3.00793	2.84709	3.14082	3.53317	2.91337	3.67754	3.22107	4.74865	2.94594	2.78806	2.78673
	8:00	5.39959	3.45879	3.04174	2.93012	2.83884	3.86322	3.91171	4.09388	3.72996	3.86762	4.38378	3.89484	2.96994	2.80492	3.02558	3.02376	2.73013	3.15481	3.59926	3.19587	4.50168	3.06664	2.83671	3.07037
	9:00	5.45044	3.32869	3.29845	2.84528	3.05871	3.58205	4.10214	3.7709	4.41095	4.15686	3.86242	3.72588	2.45588	2.78657	2.81023	2.76041	3.35028	3.10136	3.91569	3.16066	4.17349	3.28772	2.96929	2.80261
	10:00	5.19685	3.41755	3.41783	3.05175	3.10514	4.04697	4.17654	3.86445	3.87754	3.79766	3.86238	3.77568	2.72143	2.88946	2.83099	2.97889	3.03665	3.0535	3.43352	2.97014	4.28024	3.11045	2.67076	2.70074
	11:00	5.29827	3.14068	3.30689	3.14294	3.09213	3.48852	3.79467	3.65532	3.87396	3.94096	4.57146	3.84516	2.6682	3.07528	2.76283	3.15129	2.58172	3.22948	3.84995	3.22874	4.05191	2.90425	2.81898	2.68206
	12:00	4.97931	3.35442	3.09182	2.74538	3.31924	3.79582	4.14195	4.35033	4.06284	4.0479	4.15994	3.85252	2.53997	2.78247	2.80842	3.19184	2.78313	3.22026	3.85822	3.197	4.23087	3.46706	3.25344	3.59038
	13:00	4.67268	3.07517	3.26987	3.07309	3.09229	3.69706	4.14298	3.68176	3.79476	3.97326	4.26497	3.60734	2.86366	2.8305	2.82202	2.92482	3.10122	3.2451	3.6089	3.3001	4.05894	3.63183	3.34813	3.11135
	14:00	4.35908	3.57427	3.21235	3.02445	3.39929	3.85715	4.14576	3.64774	3.76295	3.85304	4.26763	3.91055	2.67017	3.24322	3.24359	3.18193	2.90162	3.0875	3.819	3.18491	3.98115	3.35564	3.42885	3.09465
	15:00	4.4125	3.84138	3.76375	2.92169	3.15498	3.67903	4.25209	4.03139	4.10179	4.04409	4.14858	4.08051	2.77964	3.16619	2.87105	3.42444	3.26062	3.36894	3.63546	3.22344	3.99039	3.41032	3.49675	3.09715
	16:00	4.12855	3.53013	3.18485	3.21238	3.68355	4.0145	4.20786	4.43109	3.69393	4.37193	3.90114	4.0616	2.82126	3.30097	3.25533	3.33971	3.18149	3.31433	3.99635	3.31418	4.60295	3.48988	3.58581	3.36904
	17:00	4.43936	3.79889	3.65463	3.34775	3.37557	4.24911	4.397	4.17962	4.2704	4.00037	4.42564	3.84558	2.82505	3.07375	2.97023	3.36924	3.07136	3.36116	4.1672	3.23712	4.57393	3.30576	3.5039	3.39257
	18:00	4.40933	4.14289	3.6154	3.25785	3.71646	3.97621	4.49272	4.54898	4.36614	4.97149	4.74125	4.48135	3.09601	3.43037	3.55316	3.76506	4.45986	3.5625	3.88725	3.41978	4.82629	3.67638	3.6297	3.46048
AUC of VO2			Oct1+/+												Oct1-/-
L/kg Body Weight		Dark	189.862	214.093	189.401	190.42	185.798	216.403	240.753	233.455	231.021	219.722	220.419	203.118	162.037	173.276	175.267	188.987	193.804	175.021	225.084	187.377	214.597	167.528	179.036	177.937
		Light	178.846	169.293	164.7	148.338	157.472	181.723	202.262	203.406	205.046	191.354	201.924	187.26	133.425	144.108	149.8	152.457	158.535	153.243	198.742	158.658	193.198	152.27	162.855	156.802
		Total	368.708	383.386	354.101	338.759	343.27	398.125	443.015	436.861	436.067	411.076	422.343	390.378	295.462	317.385	325.068	341.445	352.339	328.264	423.827	346.035	407.795	319.798	341.891	334.739
2G
Energy Expenditure		Oct1+/+												Oct1-/-
kcal/h/g Boght Weight	19:00	0.0207668	0.0215708	0.0223574	0.0200267	0.0221296	0.021154	0.0230456	0.0288151	0.0275944	0.0264743	0.0258207	0.0263085	0.0172496	0.0187133	0.0181644	0.0192104	0.0191449	0.0185018	0.0238113	0.0207912	0.024377	0.0215217	0.0190838	0.0197028
	20:00	0.0250074	0.0234556	0.0233823	0.0222948	0.020261	0.0239512	0.027252	0.0303624	0.0284916	0.0258338	0.0255613	0.0254633	0.0173054	0.0203681	0.0178089	0.0197673	0.021216	0.0185253	0.0248688	0.0177295	0.0243931	0.0215918	0.0207555	0.0247503
	21:00	0.0225117	0.0276091	0.0236948	0.0236948	0.0229866	0.0242965	0.0288823	0.0281612	0.0284168	0.0249615	0.0253023	0.0229981	0.0182315	0.022983	0.0195898	0.021298	0.0238505	0.0197392	0.0269688	0.022931	0.0246116	0.0212555	0.0202391	0.0233079
	22:00	0.0230304	0.0258024	0.0235068	0.0222064	0.023604	0.0254003	0.0257374	0.0291535	0.0273374	0.0259662	0.0241082	0.0239744	0.0180118	0.0211542	0.021296	0.0228162	0.0232116	0.0194398	0.0247346	0.022743	0.0251364	0.02162	0.0223105	0.0202601
	23:00	0.0200582	0.0240109	0.0246355	0.022138	0.0222125	0.0252589	0.0261585	0.0286659	0.0252255	0.0240909	0.0257098	0.0211712	0.01846	0.0203381	0.0214442	0.0212701	0.0231339	0.0193952	0.0206914	0.0214222	0.0259009	0.0222251	0.0180042	0.0231896
	0:00	0.0216847	0.0237919	0.0237703	0.0233316	0.0223239	0.0248035	0.0262456	0.0283019	0.0259832	0.0247264	0.0253974	0.0197433	0.0179062	0.0207879	0.0213178	0.0218788	0.0208269	0.0197705	0.0227857	0.0246336	0.023374	0.0197251	0.0194093	0.0196236
	1:00	0.020469	0.0251152	0.0194813	0.0220209	0.021761	0.0235425	0.0259915	0.0270174	0.0260874	0.0233368	0.0236551	0.0214215	0.0176493	0.0183424	0.0184148	0.0204362	0.0206375	0.0180012	0.0247448	0.0192134	0.0235307	0.0175006	0.0193184	0.0183211
	2:00	0.0200062	0.0215793	0.0213774	0.0210846	0.0188997	0.0220112	0.0269813	0.0270341	0.0268091	0.0218882	0.0227174	0.0206579	0.0174575	0.0171746	0.0178746	0.0213638	0.0212342	0.0173346	0.0234332	0.0181947	0.0244149	0.0166935	0.01813	0.0183492
	3:00	0.0186807	0.0208383	0.0204194	0.0214504	0.0176151	0.020745	0.0259068	0.0267213	0.0253171	0.0205767	0.0216649	0.0199804	0.0164315	0.0169734	0.0175284	0.0195652	0.0184495	0.0161931	0.0175571	0.0169088	0.0205472	0.0163566	0.0180929	0.0164989
	4:00	0.0170082	0.0191153	0.01839	0.0170093	0.0182775	0.0216979	0.0226888	0.0251547	0.0245804	0.0206757	0.0201466	0.0191873	0.0165797	0.0164526	0.0163082	0.0169954	0.0173425	0.0168057	0.0173395	0.0169702	0.0194197	0.0164301	0.0162357	0.0168626
	5:00	0.0172849	0.0213766	0.0148758	0.0158884	0.017057	0.0204571	0.0215772	0.0280109	0.0216262	0.0189432	0.02084	0.017937	0.01516	0.0161765	0.015269	0.0155145	0.0152206	0.014753	0.0174472	0.017052	0.0187122	0.0159859	0.0172397	0.0171576
	6:00	0.0162253	0.0162359	0.0149252	0.0157559	0.0173726	0.0194387	0.0221191	0.023345	0.0237745	0.0200372	0.0194584	0.0185459	0.0145372	0.0148279	0.0166191	0.0161533	0.0166355	0.0157374	0.0174668	0.0163444	0.017106	0.0160338	0.0161173	0.0156449
	7:00	0.0162409	0.0189936	0.0139226	0.0156759	0.013857	0.0197686	0.0215136	0.0236182	0.0224014	0.0187284	0.0210947	0.0196095	0.0152961	0.0157505	0.0148716	0.0162072	0.0159721	0.0162828	0.0178844	0.0167933	0.0184818	0.0163589	0.0156796	0.0176708
	8:00	0.016806	0.0163668	0.0166916	0.0145438	0.0156145	0.0193888	0.0205799	0.022086	0.0224822	0.0205389	0.0201413	0.0185183	0.0136251	0.0142498	0.0155119	0.014091	0.0165738	0.0149027	0.0203528	0.0149412	0.0165597	0.0157884	0.0174728	0.0166699
	9:00	0.0167043	0.0150678	0.0150971	0.0150783	0.0172273	0.01923	0.0205714	0.0227291	0.0259986	0.0192946	0.0196961	0.0195149	0.01408	0.0143728	0.0140782	0.0157412	0.0150478	0.0156196	0.016492	0.0171105	0.0212415	0.0152217	0.0166416	0.0147958
	10:00	0.015002	0.0167963	0.0164474	0.0143316	0.0155413	0.0173655	0.0209187	0.020767	0.0216161	0.0183541	0.0203207	0.0185826	0.0127403	0.0143421	0.0141548	0.0151136	0.0153512	0.0152349	0.0186542	0.0158801	0.0169087	0.0162116	0.0159833	0.0152475
	11:00	0.0165307	0.0158312	0.0160326	0.014867	0.0161578	0.018677	0.0193881	0.0226492	0.0199941	0.0184851	0.0182016	0.0188206	0.0139735	0.01403	0.0162449	0.0138264	0.0142279	0.0159566	0.0169734	0.0151205	0.016754	0.0146907	0.0172343	0.0152188
	12:00	0.0163551	0.0146309	0.0178155	0.0156078	0.0172903	0.0191164	0.0229517	0.0230488	0.0226664	0.0212098	0.0205807	0.0220203	0.0126639	0.0146337	0.0152422	0.0162759	0.0156365	0.0141651	0.0196356	0.0162102	0.0182946	0.0176116	0.0173003	0.0173826
	13:00	0.0172315	0.0167224	0.0155797	0.0152102	0.0159564	0.0179035	0.019516	0.0221558	0.0205615	0.020022	0.0204338	0.0188889	0.0130586	0.0150641	0.0149528	0.0150319	0.0156216	0.0146672	0.0248236	0.016676	0.017043	0.0148907	0.016687	0.0171275
	14:00	0.0155656	0.0149952	0.0176529	0.0177528	0.0164875	0.0185976	0.0209976	0.021505	0.0226343	0.0197821	0.019321	0.0198304	0.0137752	0.0147969	0.0156363	0.0145571	0.0165139	0.0158804	0.0259309	0.0157781	0.0188764	0.0162699	0.0185793	0.0175413
	15:00	0.0169642	0.0186614	0.0166074	0.0155667	0.0166798	0.0194561	0.0208449	0.0215713	0.0248727	0.0214632	0.0214623	0.019907	0.0137206	0.0159644	0.0160795	0.0156881	0.0174372	0.0163163	0.0240714	0.0169483	0.0183725	0.0161437	0.0172159	0.0174264
	16:00	0.0173454	0.0166617	0.0177939	0.0156493	0.016782	0.0200742	0.0216568	0.0235461	0.0237573	0.0203574	0.0210767	0.0203136	0.0146273	0.0157864	0.0180215	0.0164078	0.0154718	0.0160328	0.0275196	0.0157705	0.0185588	0.0173955	0.0179496	0.0179396
	17:00	0.0187702	0.0179298	0.0203774	0.0213328	0.0167872	0.0213321	0.0227313	0.0235256	0.0236115	0.0200652	0.0211882	0.0213035	0.0139524	0.0147053	0.0180231	0.0163412	0.0178392	0.0159831	0.0256449	0.018262	0.0194603	0.0166178	0.0174045	0.018684
	18:00	0.0204921	0.0202495	0.0184365	0.0178519	0.0200234	0.0205627	0.0241847	0.0227589	0.0236493	0.0211554	0.0222174	0.0214608	0.014627	0.0163759	0.016298	0.0175319	0.0158136	0.0162717	0.0273548	0.0176214	0.0213182	0.0184783	0.0175694	0.0176
	19:00	0.0193128	0.0192271	0.0205113	0.0225238	0.0207353	0.0223404	0.0276537	0.0259516	0.0256024	0.0249105	0.0261653	0.0241241	0.0160473	0.0167929	0.0192482	0.0184496	0.0200987	0.0173988	0.0291844	0.0201517	0.0243021	0.0188682	0.0217884	0.0223464
	20:00	0.0234477	0.0256753	0.0216816	0.0217661	0.0203234	0.0270442	0.0312738	0.0268892	0.0268944	0.0236118	0.0250666	0.0253642	0.0177101	0.0199173	0.0210502	0.0215719	0.0224824	0.0207181	0.0275216	0.0219363	0.0258645	0.019042	0.0214414	0.0243635
	21:00	0.0219972	0.0239993	0.0228684	0.0250626	0.0217091	0.0249819	0.0303895	0.0268016	0.0295077	0.024029	0.0246744	0.0223858	0.0182797	0.0200111	0.0224782	0.0202026	0.0225947	0.0201298	0.0263621	0.0212977	0.0235761	0.0180197	0.0204414	0.0219778
	22:00	0.020177	0.0234759	0.0212232	0.0224455	0.020296	0.022045	0.0286599	0.0247736	0.0268962	0.0242112	0.0248689	0.0232491	0.0182797	0.0203861	0.0229102	0.0211678	0.0227847	0.0187036	0.0269894	0.0244357	0.0241621	0.0181417	0.0202068	0.019927
	23:00	0.0197966	0.0237142	0.021239	0.0208026	0.0217815	0.0234641	0.0251174	0.025081	0.0226245	0.0217936	0.0238452	0.0235728	0.0179794	0.0205145	0.0225168	0.0214826	0.0212934	0.019506	0.0288611	0.0192851	0.0239636	0.017491	0.0203884	0.0195663
	0:00	0.019671	0.0229437	0.0209455	0.0201333	0.0210909	0.0231244	0.0260514	0.0245434	0.0257042	0.0233422	0.0239184	0.0220532	0.0175403	0.0188938	0.0175762	0.0195997	0.0192628	0.017297	0.0256013	0.0207521	0.0239845	0.0165034	0.018038	0.0191559
	1:00	0.0177929	0.0234169	0.0206758	0.0207525	0.0206068	0.0221122	0.0244316	0.0282035	0.0255556	0.0268027	0.0247728	0.0217051	0.0176022	0.0188424	0.0192634	0.0198757	0.0177704	0.0173494	0.0269123	0.017064	0.0229218	0.0183459	0.0190926	0.0178882
	2:00	0.0190401	0.0223681	0.0195074	0.019329	0.0207217	0.022962	0.0253415	0.0208585	0.0213885	0.023273	0.0215433	0.0207706	0.0169268	0.0188173	0.0174934	0.0187504	0.018813	0.019075	0.0210455	0.0169047	0.0230794	0.0153437	0.0190734	0.016475
	3:00	0.0160537	0.0224458	0.0178219	0.0191003	0.0186613	0.0225704	0.0211187	0.0216539	0.0237801	0.0240736	0.0212836	0.018343	0.0154459	0.0167591	0.0157251	0.0178281	0.0183053	0.0173985	0.024299	0.0173582	0.0213269	0.0162346	0.0171414	0.0168472
	4:00	0.0176989	0.0212058	0.0171123	0.0187713	0.0152903	0.0205763	0.0212469	0.0210023	0.0233367	0.0222324	0.0200095	0.018412	0.0153735	0.0179031	0.0158927	0.0161644	0.0161439	0.0166512	0.0221535	0.015626	0.0190418	0.0146831	0.0176317	0.0155966
	5:00	0.0162037	0.0214142	0.0170671	0.0173774	0.0155829	0.0180672	0.0190306	0.0207577	0.0224238	0.0205672	0.0203679	0.0179835	0.0138006	0.0145223	0.0152805	0.0146203	0.0156346	0.014175	0.0181057	0.0156444	0.0171493	0.0151839	0.0160476	0.0154157
	6:00	0.0167844	0.0154227	0.0160523	0.0143061	0.0154818	0.0189355	0.0203367	0.0205124	0.0205014	0.0178615	0.0194325	0.0171282	0.0157701	0.0137567	0.0151129	0.0162612	0.0166067	0.0155687	0.020995	0.015417	0.0147394	0.0140927	0.0162074	0.0160261
	7:00	0.0148071	0.021258	0.0163448	0.0154823	0.015263	0.0179105	0.019352	0.0201764	0.0184937	0.0192595	0.0185961	0.018213	0.013558	0.0164498	0.0169686	0.0141988	0.0167362	0.0153051	0.0229505	0.0158927	0.0171122	0.013487	0.0162739	0.0157837
	8:00	0.0163028	0.0163373	0.0147071	0.0154722	0.0153709	0.0185537	0.0209888	0.0208329	0.0232885	0.0185193	0.02004	0.0203864	0.0142699	0.0136823	0.0137492	0.0149165	0.0155718	0.0153139	0.0199365	0.0152594	0.0165242	0.013078	0.0157145	0.0145497
	9:00	0.015617	0.0172573	0.0183358	0.0131861	0.0164832	0.0185777	0.0186725	0.0187205	0.0248329	0.0192486	0.0197554	0.0171924	0.0134499	0.0136876	0.0134238	0.0154342	0.0146193	0.0147861	0.019089	0.0151716	0.0170302	0.0149896	0.0171136	0.0156037
	10:00	0.0150906	0.0164695	0.0145652	0.0126794	0.0144937	0.0164781	0.0222687	0.0222244	0.0196545	0.0193554	0.0205662	0.0173332	0.0135882	0.0129455	0.0141116	0.0151467	0.0171638	0.0139747	0.0199229	0.015417	0.0170108	0.0144293	0.0156397	0.0162427
	11:00	0.0158801	0.0155844	0.0158661	0.0135026	0.0143088	0.0180728	0.019851	0.0203174	0.0199857	0.0184986	0.0211203	0.0188085	0.0126515	0.0123632	0.013966	0.0143438	0.0144136	0.0164533	0.0195761	0.0160626	0.0160722	0.0133411	0.0168272	0.0150461
	12:00	0.0141881	0.016303	0.0175116	0.0137806	0.0161436	0.0166909	0.0181381	0.0196647	0.0202801	0.019573	0.0197984	0.0181728	0.012967	0.0144356	0.0131657	0.0152962	0.0153588	0.0155527	0.0198907	0.0151763	0.0167439	0.0153617	0.0169091	0.0155573
	13:00	0.0159187	0.0159044	0.0167748	0.0137452	0.0150587	0.0182833	0.018849	0.0206965	0.0202175	0.0188085	0.0213541	0.0189573	0.0140673	0.0148102	0.0139918	0.0145206	0.0161714	0.0162982	0.0193681	0.014569	0.01598	0.0134741	0.0162802	0.0156674
	14:00	0.0170543	0.0151875	0.0178226	0.0137696	0.016206	0.0197282	0.0209565	0.0203333	0.0194332	0.0186203	0.020702	0.0201256	0.0137487	0.0154972	0.0161957	0.0159591	0.0165791	0.0154039	0.0188515	0.0160161	0.0174848	0.0146434	0.0175685	0.0157202
	15:00	0.0169122	0.0163295	0.0172832	0.0199032	0.0162536	0.0198526	0.0197871	0.0199349	0.0210213	0.019478	0.0225567	0.019118	0.0140808	0.0156969	0.019535	0.0168525	0.0167688	0.0163117	0.0181462	0.0163114	0.018226	0.0134724	0.0164374	0.0167545
	16:00	0.0168168	0.0176363	0.0198848	0.0154571	0.0170348	0.0178258	0.0201126	0.0195593	0.0221171	0.0197307	0.0204993	0.0208835	0.0137301	0.0159406	0.0149122	0.0158455	0.0181375	0.0163548	0.0212253	0.0170342	0.0187585	0.0151451	0.0188425	0.0183152
	17:00	0.0170017	0.0210105	0.0196026	0.0183191	0.0183658	0.0221805	0.0234752	0.0249186	0.0247839	0.0209236	0.021839	0.0204798	0.0146794	0.0173495	0.0163597	0.0173904	0.0188336	0.0174054	0.0216282	0.0171868	0.0185075	0.0173434	0.018306	0.018841
	18:00	0.0192832	0.0198244	0.0175071	0.0179432	0.0178499	0.0199052	0.027715	0.0227876	0.0253871	0.0206682	0.0234203	0.0219177	0.0152251	0.0161071	0.0154752	0.0184809	0.0178714	0.0162669	0.0239664	0.0210284	0.0217615	0.016131	0.0178674	0.0177256
	19:00	0.0201432	0.0214115	0.0224619	0.0204481	0.0205271	0.0231627	0.0250167	0.0253616	0.0237815	0.0259835	0.0264013	0.0239858	0.0171428	0.01797	0.0176116	0.0203055	0.0236581	0.0183635	0.0258944	0.0193412	0.0233337	0.0187578	0.021321	0.0227155
	20:00	0.0210031	0.0256061	0.0202219	0.0214394	0.0214826	0.0264467	0.0297531	0.0262446	0.0272098	0.0246355	0.0233016	0.0260503	0.0182679	0.0212096	0.0213327	0.0218925	0.0245718	0.0213078	0.0272146	0.0219977	0.0249621	0.0201254	0.0220122	0.0214233
	21:00	0.0213193	0.0256491	0.0204126	0.0211977	0.0209769	0.0272035	0.0291973	0.0255833	0.0218531	0.0252128	0.0239725	0.0227285	0.0184504	0.020387	0.0223241	0.0216015	0.0224565	0.0233151	0.0269402	0.0258395	0.0236116	0.0188876	0.0205428	0.0201744
	22:00	0.022875	0.0242058	0.021491	0.0226067	0.0221065	0.0264993	0.0240374	0.0249314	0.0240741	0.0246608	0.0257282	0.0238911	0.0177482	0.0195495	0.0208456	0.0207264	0.0221076	0.021131	0.0253748	0.0211965	0.0232537	0.0195685	0.0211193	0.0205551
	23:00	0.0212753	0.0248953	0.0194635	0.018507	0.0204248	0.0266568	0.0259483	0.0236105	0.0264511	0.0233206	0.0234669	0.0223756	0.0183366	0.0189833	0.0214211	0.0201003	0.0213638	0.0196654	0.0247458	0.0213781	0.0222415	0.0180763	0.0209312	0.0204067
	0:00	0.0219824	0.0252091	0.021109	0.0193148	0.0205436	0.0214164	0.0263592	0.0223558	0.0272902	0.0236848	0.0243531	0.0210497	0.0176614	0.0191409	0.0185703	0.0200426	0.0191734	0.0182976	0.026199	0.0217635	0.01522	0.016009	0.0210748	0.0166346
	1:00	0.0210116	0.025361	0.0206303	0.019247	0.019951	0.0216199	0.0265075	0.0232678	0.0256836	0.0241085	0.0226869	0.0194911	0.0172648	0.0185251	0.0179558	0.0200658	0.019997	0.019353	0.0247924	0.0190067	0.0202866	0.0159434	0.0198739	0.015202
	2:00	0.0179835	0.0222763	0.0184523	0.0194148	0.0188846	0.0197139	0.0225973	0.0239671	0.024271	0.0230186	0.02216	0.0201918	0.0177375	0.0163839	0.0181455	0.0188927	0.0195149	0.0177816	0.0202644	0.0151249	0.0173095	0.0153307	0.0199725	0.014332
	3:00	0.0203134	0.0218071	0.0185907	0.0180809	0.0193	0.0211317	0.0256204	0.019676	0.0223622	0.0209628	0.0180134	0.0198541	0.016858	0.0168681	0.0150518	0.0183994	0.0194827	0.017928	0.0229375	0.0174237	0.026043	0.0133411	0.0186739	0.0154927
	4:00	0.0173412	0.0218339	0.0170336	0.0185904	0.0181992	0.0188589	0.0246122	0.0201426	0.0199217	0.0206598	0.0195354	0.0195658	0.0159794	0.0171926	0.0153894	0.0162768	0.0187066	0.0174404	0.0223548	0.0178576	0.0253878	0.013353	0.016934	0.0175994
	5:00	0.0181946	0.0218359	0.0189893	0.0159481	0.0153442	0.0190289	0.0213469	0.0197186	0.0195727	0.0193919	0.0213761	0.0183424	0.0148603	0.0143034	0.0133327	0.0140354	0.0163967	0.0160937	0.0204644	0.0158503	0.0235767	0.0134769	0.0166453	0.0164497
	6:00	0.0162182	0.0171725	0.0157055	0.0138893	0.0137612	0.0180655	0.0213626	0.0194419	0.0178811	0.0184078	0.0174754	0.0181127	0.0152834	0.0155269	0.0141393	0.0149229	0.0161857	0.0147072	0.0197821	0.0159617	0.0222188	0.01242	0.0156972	0.0153399
	7:00	0.0189901	0.0191315	0.0155545	0.0131887	0.0153897	0.0173502	0.0202235	0.0219806	0.0199657	0.0186203	0.0211633	0.0172377	0.0147149	0.0151288	0.0157578	0.0143968	0.017212	0.0159753	0.0186867	0.0155781	0.0243224	0.0136468	0.0173603	0.0160492
	8:00	0.0150832	0.0172156	0.0147526	0.0162188	0.0140345	0.0168369	0.0207037	0.0171469	0.018378	0.0174078	0.0184639	0.0172513	0.0133242	0.0157981	0.0136703	0.0152165	0.0152455	0.0152837	0.0189156	0.0150591	0.0242955	0.0120752	0.0158878	0.0143683
	9:00	0.0162099	0.0207034	0.0168636	0.0131261	0.0175134	0.0172969	0.0201663	0.0214609	0.020722	0.0210703	0.021139	0.0208702	0.0131239	0.0135957	0.0139314	0.0156484	0.0175409	0.0139325	0.0229781	0.0163158	0.0260821	0.0148786	0.0179193	0.0177222
	10:00	0.016506	0.0157864	0.0161461	0.0147006	0.0141368	0.0167575	0.021531	0.0209209	0.0193552	0.0203936	0.0206833	0.0199225	0.0120324	0.0149059	0.0145739	0.0140154	0.0142522	0.0157648	0.0202027	0.0177804	0.0260982	0.0162408	0.0201955	0.0184638
	11:00	0.014327	0.0159197	0.0157613	0.0143467	0.0165607	0.0180348	0.0198687	0.0194399	0.0204493	0.0201253	0.0200043	0.0209709	0.0141439	0.0133009	0.0126254	0.0150348	0.0174209	0.0156368	0.0208917	0.015252	0.020891	0.0151203	0.0154725	0.016568
	12:00	0.0172349	0.0176817	0.0157694	0.0146748	0.0143983	0.0169909	0.019317	0.0216256	0.018858	0.0203372	0.0224557	0.0192092	0.0123634	0.0146799	0.0158964	0.0140415	0.0174591	0.0149352	0.0178163	0.0164918	0.0181006	0.0162473	0.0167377	0.0158435
	13:00	0.0169594	0.0168414	0.0167971	0.0132974	0.0164707	0.019107	0.0185871	0.0194605	0.0197654	0.0204845	0.021899	0.0202873	0.0132839	0.0155399	0.0147383	0.0156516	0.0160767	0.0153304	0.0206289	0.0166512	0.0225618	0.0150732	0.0161043	0.0157247
	14:00	0.0168625	0.016318	0.017299	0.0176206	0.0156578	0.0172749	0.0195993	0.0201473	0.0188724	0.0202365	0.0201495	0.0190146	0.0138583	0.0151929	0.0177561	0.0152235	0.016784	0.0169861	0.0212658	0.0165652	0.0183382	0.0163107	0.0180807	0.0153612
	15:00	0.0171253	0.0167769	0.0213797	0.0141672	0.0170393	0.0203474	0.0197728	0.0199074	0.0200192	0.0205713	0.0230426	0.0209237	0.0131913	0.0159028	0.0144505	0.0163591	0.0195954	0.0157127	0.0204678	0.0167082	0.0186379	0.0160637	0.0181487	0.0167955
	16:00	0.0176182	0.0175786	0.0200719	0.0156652	0.0165077	0.0187516	0.0211306	0.0209248	0.0214528	0.0205057	0.0249639	0.0193946	0.0149524	0.0155712	0.0165389	0.0156336	0.0164635	0.0174813	0.0212329	0.0184392	0.0231818	0.0170896	0.0179637	0.0157688
	17:00	0.0199614	0.0211892	0.0184123	0.0155551	0.0171447	0.0192941	0.0214524	0.0193884	0.0231444	0.0224422	0.0222223	0.0206462	0.0158507	0.0166913	0.0151604	0.0184525	0.018397	0.0169389	0.0220402	0.0175339	0.0204472	0.0160518	0.0185991	0.0174671
	18:00	0.0221304	0.0207624	0.0219968	0.0175006	0.0179379	0.0251488	0.0228517	0.0241217	0.022858	0.0228892	0.0237872	0.0226127	0.0155237	0.0164334	0.0165845	0.0187383	0.0216233	0.0190362	0.0230458	0.0186477	0.0208696	0.0171496	0.019083	0.0180059
	19:00	0.0225756	0.0213827	0.0209452	0.019382	0.0197097	0.0230847	0.0266765	0.0250302	0.0255696	0.0253233	0.0266252	0.0256696	0.0182403	0.0192303	0.0168426	0.0207916	0.0225508	0.0189163	0.0250841	0.0194082	0.0239009	0.0187366	0.0203544	0.0200742
	20:00	0.0229741	0.0295854	0.0242745	0.0207951	0.0205251	0.0255456	0.0317898	0.0261407	0.0227675	0.0241564	0.0267157	0.0287016	0.019522	0.0216238	0.0200967	0.024818	0.0248063	0.0192497	0.0257545	0.0238991	0.0262087	0.0188428	0.0223244	0.0190326
	21:00	0.0208446	0.0234207	0.0203387	0.0226125	0.0207359	0.0273972	0.0289017	0.0240364	0.0253423	0.0255909	0.0258751	0.0228589	0.0183349	0.0212963	0.0200954	0.0256977	0.0251625	0.0217786	0.0243123	0.0232105	0.0238394	0.0207476	0.01903	0.0186668
	22:00	0.0213048	0.0243329	0.0203216	0.0246371	0.0216558	0.0284307	0.0266068	0.0256132	0.0239738	0.0256794	0.0261479	0.0223481	0.0185685	0.0203889	0.0196073	0.0251165	0.0249691	0.0196434	0.025115	0.0231538	0.0241788	0.0189099	0.0191994	0.0182612
	23:00	0.0211972	0.0257386	0.0211903	0.0219835	0.0205917	0.0267157	0.0277653	0.023395	0.0241535	0.0255247	0.0259993	0.0231892	0.0192084	0.0203019	0.0182719	0.022249	0.0248279	0.0189075	0.0235076	0.0201708	0.0243722	0.0186487	0.0173017	0.0165733
	0:00	0.0203219	0.0221132	0.0227068	0.0208655	0.0199635	0.0235174	0.0267877	0.0253752	0.0256909	0.0258919	0.0241688	0.0212288	0.0193611	0.0187294	0.0176568	0.0211093	0.0216419	0.0189289	0.0236063	0.0209892	0.020323	0.0183056	0.01607	0.017759
	1:00	0.0199628	0.0225088	0.02209	0.0195328	0.0202481	0.0224153	0.0260803	0.0255523	0.0243556	0.0236128	0.0236331	0.0187	0.0177828	0.0188926	0.0174541	0.0211675	0.0184189	0.0193735	0.0248226	0.0171754	0.0213937	0.0157566	0.0160261	0.0177157
	2:00	0.0180418	0.0221122	0.0181271	0.0200728	0.0200826	0.0239582	0.025015	0.0250791	0.0241371	0.0227064	0.0220744	0.0212712	0.0175468	0.0181604	0.0174733	0.0200844	0.0176983	0.0185054	0.0215415	0.0159649	0.0250492	0.0170699	0.0153946	0.0160542
	3:00	0.0189668	0.0237247	0.0178171	0.0194435	0.0190402	0.0235345	0.0242197	0.0199826	0.0190566	0.0234179	0.019302	0.0177158	0.0155358	0.0162684	0.0145092	0.0194594	0.0184086	0.0191705	0.0212701	0.0182728	0.0236293	0.0173989	0.014496	0.0170601
	4:00	0.0189119	0.0212498	0.0184968	0.0198678	0.0179444	0.0208073	0.0210503	0.0229105	0.0209094	0.0215287	0.0214826	0.0199854	0.0160504	0.0161248	0.0152977	0.0188757	0.0169435	0.0173765	0.0209598	0.0155746	0.0230466	0.0158687	0.0134847	0.0148758
	5:00	0.0183795	0.0201207	0.0195381	0.0153623	0.0147063	0.018347	0.0218173	0.0196558	0.0221161	0.0200301	0.019298	0.0173048	0.0143983	0.0159223	0.0144647	0.0159107	0.0150631	0.0163756	0.0191562	0.0156903	0.0196702	0.0157625	0.0141351	0.0156051
	6:00	0.0243432	0.0178752	0.0161865	0.015022	0.0146402	0.019654	0.0187228	0.0226639	0.0172122	0.018871	0.0219357	0.0188402	0.0145597	0.0147303	0.0148214	0.0162191	0.0167508	0.0189419	0.020812	0.0143632	0.0192275	0.0148479	0.0141983	0.0126874
	7:00	0.0253233	0.016698	0.0171929	0.0155858	0.0175923	0.018138	0.0219786	0.0208221	0.0191129	0.0195767	0.019141	0.0190231	0.0135808	0.0152517	0.0137508	0.0152441	0.0172933	0.0145901	0.0183502	0.0156187	0.0230591	0.0142417	0.0131603	0.0138183
	8:00	0.0258736	0.0171776	0.0147868	0.0146614	0.0136162	0.0193613	0.018864	0.0201353	0.0177392	0.0188777	0.0215869	0.0194908	0.0148217	0.0141461	0.0145445	0.0149525	0.0129578	0.0157642	0.0174449	0.0156152	0.0228275	0.0147423	0.0133572	0.0148668
	9:00	0.026006	0.015942	0.0161945	0.0140881	0.0151245	0.0173091	0.0199673	0.018581	0.021422	0.020174	0.0187698	0.0186623	0.0119947	0.0136028	0.0133904	0.0132423	0.0161917	0.0151614	0.0194731	0.0157681	0.0203308	0.0160577	0.0140592	0.0134031
	10:00	0.0247628	0.016722	0.0172003	0.0148719	0.0154436	0.0198498	0.020283	0.0188062	0.0187657	0.0183436	0.0189289	0.0184247	0.0137203	0.0144167	0.0134271	0.0144313	0.0144153	0.015172	0.0167405	0.0147547	0.0213657	0.0151141	0.0125924	0.012993
	11:00	0.0252028	0.0149336	0.0163552	0.0161417	0.0153325	0.0166857	0.0183333	0.017586	0.0191115	0.0193865	0.0227236	0.0190187	0.0128882	0.0156112	0.0131036	0.0155713	0.0122375	0.0160211	0.0194362	0.0160129	0.0202716	0.0146161	0.0133198	0.0127551
	12:00	0.0235722	0.0163227	0.0154803	0.0135006	0.0166669	0.0181941	0.0200364	0.0211105	0.0197115	0.0199301	0.0200711	0.0188886	0.0129141	0.0141204	0.0141198	0.0158991	0.013214	0.0158175	0.0191621	0.0155079	0.0206567	0.0169834	0.0155323	0.017343
	13:00	0.0220704	0.0147068	0.0164106	0.0148365	0.0150459	0.0181599	0.0199425	0.0177946	0.0181801	0.019322	0.0203807	0.0173408	0.0143352	0.0142963	0.0137201	0.0143319	0.0147259	0.0157608	0.0176495	0.0157582	0.0199439	0.0176465	0.016898	0.0152761
	14:00	0.0205955	0.0174519	0.0159703	0.0143927	0.0166026	0.0196091	0.0197293	0.0182442	0.0188843	0.0192591	0.0209643	0.0194674	0.0131913	0.0164842	0.0156432	0.0161574	0.0137448	0.015572	0.0192163	0.0152202	0.0200015	0.0171313	0.0174453	0.0157511
	15:00	0.0207855	0.018982	0.0188042	0.01458	0.016086	0.0183293	0.020598	0.0196903	0.0206797	0.0201277	0.0205029	0.0200839	0.0141752	0.0160582	0.0139752	0.017278	0.0154748	0.0168587	0.018186	0.0156155	0.0198684	0.0175414	0.0178745	0.0158048
	16:00	0.0194526	0.0179437	0.0161271	0.0162119	0.0188442	0.0198659	0.0208813	0.0224597	0.0191465	0.0218611	0.0198187	0.0202797	0.014213	0.0167421	0.0163591	0.0169455	0.0150967	0.0162846	0.0203163	0.0161082	0.0230815	0.0178403	0.0183306	0.0171975
	17:00	0.021371	0.0194461	0.0184413	0.0170104	0.0173863	0.0217324	0.022316	0.021388	0.0220077	0.0205284	0.0225511	0.0197279	0.0144155	0.0158108	0.0149716	0.0169125	0.0145236	0.0169428	0.021412	0.0162877	0.0229782	0.0168406	0.0179181	0.0173354
	18:00	0.0219668	0.0211308	0.0187155	0.016727	0.01911	0.0197589	0.0227704	0.0233454	0.0225713	0.0249929	0.0242266	0.0226516	0.0158569	0.0177164	0.0178815	0.0188214	0.0211664	0.0181413	0.0198449	0.017164	0.0242531	0.0188611	0.0185762	0.0176767
Energy Expenditure			Oct1+/+												Oct1-/-
kcal/g Body Weight		Dark	0.958194	1.08724	0.964116	0.957533	0.938127	1.09419	1.21103	1.17751	1.1611	1.1106	1.10806	1.02593	0.820435	0.879118	0.868894	0.941004	0.963551	0.88072	1.12279	0.921421	1.07792	0.835075	0.889248	0.879945
		Light	0.884871	0.835371	0.821144	0.739378	0.780879	0.905716	0.996925	1.00662	1.01491	0.959603	1.00562	0.941759	0.664626	0.726035	0.72754	0.753398	0.778844	0.76184	0.985293	0.782691	0.955545	0.754139	0.810114	0.78147
		Total	1.84307	1.92261	1.78526	1.69691	1.71901	1.99991	2.20796	2.18412	2.17601	2.0702	2.11368	1.96769	1.48506	1.60515	1.59643	1.6944	1.74239	1.64256	2.10808	1.70411	2.03347	1.58921	1.69936	1.66142

## Sheet: Fig 3
3B
	Plasma Thiamine, ng/ml
		Oct1+/+							Oct1-/-
	5 mg/kg	130.6	150.6	164.8	113.2	161.6	191.2		384	404	328	290	326	332
	0 mg/kg	4	2	4	17.3	31.7	34.6	35.4	108	41	26	195	20.2	91.6	168
			n=7	n=9
3C		Days	Oct1+/+	Oct1-/-
		18	1
		24	1
		26	1
		27	1
		29	1	1
		30	1	1
		30		1
		30		1
		31		1
		32		1
		34	1
		35		0
		35		0
		35		0
3D
Thiamine Uptake																Thiamine Concentration, mM	Human OCT1							Human OCT1 420 Del
pmol/ug Protein																2.5e-05	0.000183874	0.000209442	0.000193765	0.000124514	0.000148359	0.000127204	0.000138275	7.3819e-05	8.2477e-05	7.8217e-05	4.4937e-05	4.9629e-05	4.6793e-05	4.5666e-05
		HEK-EV			HEK-hOCT1-Ref			HEK-hOCT1-420Del			HEK-hOCT1-420Del+G465R					0.001025				0.00519486	0.00562481	0.0060994	0.00554081				0.00206681	0.00246231	0.00242225	0.00206687
	5mins	0.123183	0.135507	0.1365	1.01568	1.17402	1.109	0.564646	0.597554	0.58705	0.136962	0.169498	0.149499			0.010025	0.0782901	0.0740416	0.081707	0.0539538	0.0635448	0.0582149	0.0617008	0.0239281	0.0274821	0.0225845	0.0270952	0.0240453	0.0238053	0.0247304
	10mins	0.16396	0.143145	0.142141	1.72865	1.51103	1.62805	0.914758	0.786579	0.88657	0.229929	0.196745	0.210045			0.030025				0.176609	0.186495	0.206751	0.207841				0.0723033	0.0817483	0.0879076	0.0804617
																0.100025	0.795915	0.676003	0.702015	0.55031	0.599024	0.596017	0.646482	0.197623	0.206886	0.234988	0.253391	0.261335	0.237895	0.237099
																0.300025	1.71197	1.44328	1.69164	1.24026	1.29047	1.31097	1.59728	0.516549	0.572358	0.492007	0.599113	0.604289	0.581189	0.517309
																1.00002	2.938	3.08892	3.40685	2.43378	2.44586	3.22301	2.99411	0.985402	1.18596	0.897374	1.43377	1.12172	1.22044	1.2011
																2.00002				3.75152	3.07662	4.43224	4.26404				1.29826	1.26261	1.34586
3E		Oct1+/+	Oct1+/+	Oct1-/-	Oct1-/-
AUC, % to Control		88.9958	111.954	177.296	152.728
		103.492	111.762	124.639	125.511
		107.512	116.928	164.632	184.291
		110.599	119.034
		106.362	150.949
		83.039	131.25

## Sheet: Fig 4
4A
		Oct1+/+										Oct1-/-
	pACC	45.8661	136.391	119.109	98.6342	55.9464	124.758	80.9907	128.454	76.7315	133.12	256.167	280.428	231.993	227.177	124.568	191.465	209.786	196.58	144.113	214.639
	pAMPK	85.9323	120.688	90.5429	102.837	95.9419	118.159	77.197	96.16	97.5513	114.991	127.017	172.791	139.83	189.231	111.376	118.541	132.435	132.272	114.957	126.876
	AMPK	102.846	114.606	93.4541	89.0935							103.165	107.909	107.934	119.771
	PDH	96.0519	132.076	82.4387	89.4333	61.0182	98.3892	113.381	103.514	122.189	101.508	172.24	125.297	107.691	105.538	97.6991	107.617	110.063	107.614	112.818	87.2189
	PDH-p232	91.9186	156.1	77.9003	74.0814	80.2664	119.265	48.781	138.496	68.4706	144.72	227.194	165.958	140.905	159.78	110.326	148.207	140.739	142.046	160.155	201.679
	PDH-p300	101.167	167.269	69.7778	61.7857	64.094	121.675	41.6669	167.836	60.6591	144.068	212.632	167.64	152.269	158.985	118.513	172.066	142.937	175.666	125.511	164.51
	Glut2	75.8246	94.057	69.4356	160.683	67.3922	105.689	55.1915	127.988	118.376	125.364	191.13	223.5	212.274	191.945	160.524	156.667	161.512	156.307	157.667	185.32
	GS	98.0674	142.02	79.697	80.216	91.5236	84.6896	109.515	114.272			172.901	179.878	183.68	217.215	192.959	196.831	195.022	139.284
	PGYL	95.6625	110.582	103.257	90.4986	90.735	79.2748	104.088	125.902			110.65	124.63	123.011	121.739	180.256	159.889	150.841	153.699
4B	Liver Glucose-6-Phosphate
	pmole/mg Tissue	Oct1+/+	Oct1-/-
		101.242	199.516
		92.308	226.318
		101.242	217.384
		83.374	235.252
4C
GS-p641/GS
% to Wildtype Mice		Oct1+/+				Oct1-/-
		89.6838	111.139	99.6081	99.5694	75.2888	77.9435	73.6554	74.7928
4D
	Blood Glucose mg/dL
	Subtracted Baseline
		Min	Oct1+/+										Oct1-/-
		0	0	0	0	0	0	0	0	0	0	0	0	0	0	0	0	0	0	0	0	0
		30	95	105	130	114	118	73	114	141	175	90	202	194	162	179	36	99	130	100	123	221
		60	80	21	137	46	65	43	95	67	71	50	177	143	122	113	20	88	67	39	114	124
		90	48	8	89	48	46	38	60	49	37	59	160	111	83	57	29	77	56	25	49	58
		120	31	0	52	54	31	8	46	19	7	33	134	91	27	4	23	46	51	39	31	0
	AUC, mg/dL*120 min
	Blood Glucose Above Baseline
				Oct1+/+										Oct1-/-
				7155	4020	11460	7050	7335	4740	8760	7995	8595	6465	18180	14805	11415	10530	2895	8610	8355	5505	9045	12090
4E
	Blood Glucose mg/dL		Mins	Oct1+/+						Oct1-/-
	Subtracted Baseline		0	0	0	0	0	0	0	0	0	0	0	0	0
			15	50	55	40	29	44	37	57	72	62	86	143	89
			30	59	112	80	60	61	66	132	99	108	113	211	77
			60	67	103	109	91	52	115	125	111	150	176	205	119
			90	93	95	118	85	77	133	133	117	169	141	189	121
			120	80	62	104	95	56	120	135	112	146	143	165	111
			150	69	51	72	68	43	101	115	98	134	116	135	102
			180	71	33	67	64	54	96	100	88	115	84	115	88
	AUC, mg/dL*180mins		Oct1+/+						Oct1-/-
	Blood Glucose Above Baseline		12413	13170	15495	12915	9683	17550	20565	17768	23055	22373	29438	17978
4F	% to Baseline Blood Glucose
			Mins	Oct1+/+						Oct1-/-
			0	100	100	100	100	100	100	100	100	100	100	100	100
			15	61.9	80.2	66.7	99.2	117.4	83.2	111.8	90.2	69.1	118.4	116.1	127.3
			30	46	63.1	53.3	73.1	74.4	75.2	96.7	72.2	58.8	80.8	79	97.7
			60	25.4	38.7	38	66.4	86.8	73.2	69.9	63.2	74.5	75.2	80.4	105.3
			90	24.6	40.5	32.7	81.5	91.7	80.5	71.2	71.4	86.1	110.4	88.1	103
			120	32.5	54.1	40.7	98.3	100.8	87.9	81.7	85	96.4	118.4	97.9	113.6
	AUC, mg/dL*120mins
	Blood Glucose Post Insulin Injection
				Oct1+/+						Oct1-/-
				4701	6560	5681	9794	11052	9620	10061	9041	9374	11688	10793	12811

## Sheet: Fig 5
5B		WT				KO
Liver Glycogen, ug/mg		CD	TD	HT		CD	TD	HT
		0.719209	0.898162	1.29804		2.91525	5.43386	2.02049
		0.147	5.63711	0.310488		2.01828	6.12978	4.76444
		0.935138	3.63548	0.242		6.0149	2.48444	2.237
		0.940138	5.24385	1.65595		3.93153	3.00804	2.1906
5C
Liver Glucose, ug/mg		WT				KO
		CD	TD	HT		CD	TD	HT
		0.1292	0.37297	0.2575		1.16202	3.5484	0.75787
		0.209955	3.5933	0.14203		0.68089	4.17706	2.54765
		0.286935	2.26539	0.43485		3.86915	1.34163	0.700135
		0.174105	4.04877	0.482025		2.36162	1.84842	0.802775
5D		WT				KO
Plasma Glucose, mM		CD	TD	HT		CD	TD	HT
		5.10217	5.98954	7.53077		9.72584	11.9676	11.3138
		4.49503	11.9676	6.03625		10.0061	10.3797	10.4731
		6.36317	10.6132	8.04451		8.79176	6.83021	7.76428
		7.9044	12.2011	9.07199		9.49232	10.8934	10.6599
5E
Liver Glucose-6-Phosphate
pmol/mg			Oct1+/+				Oct1-/-
		CD	101.242	92.308	101.242	83.374	199.516	226.318	217.384	235.252
		TD	163.78	288.856	128.044	387.13	306.724	494.338	183.374	119.11

## Sheet: Fig 6
6A
	Ave. of Adipose Size ìm
		Oct1+/+			Oct1-/-
	eWAT	2698.83	2906.13	3122.08	4324.29	4355.95	5068.86
	rpWAT	3732.04	3306.41	3021.92	3954.46	5408.01	3976.47
6B
mRNA Expression		Oct1+/+								Oct1-/-
% to Wildtype MIce	Pnpla2	71.4707	75.0742	82.6093	166.312	76.9232	91.8332	73.1059	162.671	36.6251	69.9238	34.8881	67.7964	32.6088	65.7891	33.9305	67.9245
	Lipe	75.3647	113.445	110.267	87.7933	90.6945	87.0166	122.942	112.477	75.5152	77.9847	52.9252	101.769	66.112	88.261	57.2478	103.194
	Mgll	75.252	98.4812	111.292	101.887	93.9688	117.393	103.618	98.1085	58.5714	133.226	58.5936	91.4661	87.4052	63.3625	121.549	63.1036
6C	Blood Glucose
	% to Wildtype Mice
			Oct1+/+						Oct1-/-
		Fed	89.5265	92.9699	104.161	107.604	92.109	113.63	94.6915	110.186	140.316	110.186	121.377	115.352
		Fasted 5hrs	100.755	109.811	110.943	78.1132	90.566	109.811	152.83	113.208	147.17	127.924	101.887	100.755
		Fasted 16hrs	107.959	97.5779	110.035	80.9689	99.654	103.806	145.329	141.177	126.644	130.796	105.882	118.339
6D	Plasma Insulin, pmol/L
			Oct1+/+										Oct1-/-
		5hrs	165.732	224.434	284.503	345.185	479.252	317.629	271.555	104.468	124.716	92.5155	558.392	363.194	404.275	284.503	391.201	383.886	151.874	490.321	410.049
		16hrs	66.5044	64.9115	51.5181	51.5181							146.125	84.5888	101.249	105.247
6E	Plasma Free Fatty Acids, ìmol/L
			Oct1+/+										Oct1-/-
		Fasted 5hrs	551.745	493.399	379.287	714.264	539.833	455.766	705.083	879.514	781.335	1112.9	600.455	491.957	393.323	524.203	373.9	525.797	505.994	550.683	443.854
6F
	mg/dL		Oct1+/+										Oct1-/-
		CHOL	206	182	181	212	194	202	179	180	216	164	248	230	221	254	237	223	216	231	207
		HDL	101	81	83	84	95	89	81	81	86	77	99	98	90	97	94	82	81	86	79
		LDL	73	64	68	89	56	83	62	71	99	56	107	90	85	119	110	100	107	113	98
		TRIG	158	184	151	194	217	151	178	140	157	155	212	211	228	189	167	205	141	158	148
6G
	Concentrations of Lipoprotein Particles, nmol/L
		Oct1+/+										Oct1-/-
	LDL_IVc IM	263.2	303	191.9	343.1	313.1	300.4	249.9	262.7	357.3	208.2	410.4	357.5	341.5	422.2	422.9	382.8	383.6	392.4	363.2
	LDL_IVb IM	175.9	192.4	130.9	236.4	208.8	204.6	164.1	160.2	233	143	312.6	243.2	254.4	302.3	315.5	280.8	287.6	290.2	249.1
	LDL_IVa IM	97.2	94.4	81.4	138.5	102.4	121.6	103.6	108.8	142.3	78.5	190.5	140.5	144.7	176.9	189.3	166.9	165.5	177.3	157.1
	LDL_IIIb IM	48.3	44	42.8	64.7	45.4	52.2	54	50.2	64.5	34.5	92	64.3	76.3	83	89.3	83.6	79.8	83	70.9
	LDL_IIIa IM	69	60.4	63.1	94.6	73.5	80.6	81.1	72	96.7	53.5	132.6	96.5	103.2	117.2	116	120.9	105	117.4	102
	LDL_IIb IM	55.3	49.7	47.6	58.8	54.9	52.7	57	59.1	67	40.9	90.6	70.2	77.2	79.3	77	83.2	73.1	84.3	69.3
	LDL_IIa IM	43.7	42.1	43	47.9	47.7	42.8	50.1	50	51.7	28.8	60.6	54.7	56.5	54.9	55	58	50.4	55.9	49.9
	LDL_I IM	67.4	66.2	62.8	65.8	64.5	57.9	70.9	74.1	74.4	43.5	80.8	78.4	74.9	78.3	76.6	77.6	73.2	80.3	72.1
	IDL_2 IM	85.1	78.4	79	78.7	79.4	75.3	88.8	82.4	85.3	51.7	106.3	97.2	95.7	94.6	90.8	98.8	81.8	84.5	78.3
	IDL_1 IM	103.1	90.7	89.4	94	93.7	84.6	89.5	86	87.2	61.8	118	116.2	107.2	108.6	102	101.9	95.9	93	90.3
	VLDL_sm IM	33.4	35.4	31.4	32.8	35.2	28.8	33.6	26.4	27.7	23.2	43.7	36.6	38.9	40.4	36.8	37.8	31.8	29.5	31.1
	VLDL_int IM	33.8	42	41.6	38.8	42.6	33.1	46.1	27.1	35.7	25.2	58.7	51	46.9	47	41.6	53.6	38.5	32.4	37.5
	VLDL_lg IM	13.7	21.8	15.6	19.7	21.8	15.1	23.2	11	15.9	8.3	26.9	22.8	27.7	22.1	17.7	25.2	14	15.2	18.9
6H
	Liver Pyruvate nmol/mg
			Oct1+/+						Oct1-/-
		MF	0.180788	0.0699969	0.110546	0.0418581			0.142543	0.271694	0.276393	0.379638
		ON	0.0304303	0.0365154	0.0365666	0.0575538	0.0317433	0.0456478	0.0404287	0.0423773	0.128664	0.0750659	0.0776615	0.100687
6I
	Liver Acetyl CoA, pmol/mg		Oct1+/+						Oct1-/-
		MF	81.9635	33.4397	95.4283	32.7884			110.461	99.7124	101.651	100.091
		ON	49.8567	71.0143	29.9765	52.5185	52.9943	58.156	72.2818	59.0763	68.0542	76.3631	56.7364	87.6731

## Sheet: S2 Fig
S2A
Lipid Droplet Ave. Area		Oct1+/+			Oct1-/-
ìm (X1000)		Mean	S.D	N	Mean	S.D	N
		155.407	26.1264	4	123.856	33.554	4
S2B
Ave. Integrated Density		Oct1+/+			Oct1-/-
(X1000)		Mean	S.D	N	Mean	S.D	N
		26.2165	26.4384	3	68.7472	60.682	3
S2C		Oct1+/+	Oct1-/-				S2D		Oct1+/+	Oct1-/-
Liver Glucose, ug/mg Tissue		0.1292	1.16202				Fasted Body Weight, g		31.9	36.7
		0.109955	0.68089						28.2	31.7
		0.186935	3.86915						28.9	30.3
		0.174105	2.36162						34.2	32.8
		0.102694	4.38159						36.5	30.1
		0.239618	4.58698						30.6	33.8
		0.102694	4.21044						29.8	33.5
		2.29349	5.32295						23.7	33.2
		0.0342312	3.35466						27.1	33.7
		3.11504	8.24972						28.3	31.5
									28.84	34.3
									27.58	34.09
									28.25	31.12
									25.07	31.27
S2E
Epididymal Fat Weight					Liver Weight
% of Body Weight		Oct1+/+	Oct1-/-		% of Body Weight	Oct1+/+	Oct1-/-
		1.661	4.659			4.295	3.161
		1.56	4.196			4.326	3.438
		0.934	4.719			4.81	3.498
		3.216	3.689			3.684	3.11
		3.507	3.654			4.137	3.223
		3.105	4.645			3.987	3.343
		3.221	4.06			3.826	4.209
		2.532	4.337			3.966	4.699
		2.989	4.243			4.539	4.866
		3.357	4.127			6.325	3.651
		3.571	4.548			4.508	3.469
		2.067	3.931			4.714	4.224
		2.23	4.274			4.708	3.728
		1.356	2.718			4.787	3.614
S2F
VO2, L/h/kg Lean Body Weight		Oct1+/+												Oct1-/-
	19:00	4.77364	4.82396	5.27693	4.87295	5.39841	4.92703	6.14249	7.24794	7.30323	7.06497	6.86434	7.10855	4.80164	5.5457	5.17375	5.71841	5.08798	5.57647	6.40465	6.42804	6.23536	6.54838	5.75237	5.78919
	20:00	5.76785	5.29307	5.51823	5.43161	4.94202	5.54051	7.19689	7.6635	7.42246	6.89674	6.79115	6.85704	4.81492	5.99866	5.12252	5.94993	5.60125	5.56436	6.68125	5.24615	6.21646	6.42688	6.04409	7.36142
	21:00	5.2697	6.23866	5.59919	5.88159	5.62033	5.65044	7.66132	7.07556	7.45318	6.67241	6.68702	6.18152	5.1242	6.81877	5.55515	6.32298	6.46989	5.97233	7.44637	6.86348	6.29258	6.3479	5.89968	6.91107
	22:00	5.35093	5.81448	5.53524	5.44179	5.90553	5.89474	6.85076	7.35131	7.11814	6.95574	6.39647	6.45506	5.02846	6.32886	6.04009	6.8161	6.25736	5.83506	6.6871	6.80515	6.42107	6.47062	6.61625	5.92054
	23:00	4.60255	5.37213	5.81672	5.42026	5.66362	5.86698	6.92687	7.18842	6.49771	6.409	6.80584	5.66124	5.14377	5.97802	6.04786	6.32598	6.12362	5.82453	5.42236	6.38286	6.61773	6.72035	5.27693	6.83662
	0:00	4.95282	5.32887	5.62352	5.77282	5.56465	5.72751	6.93907	7.09469	6.69557	6.50762	6.73717	5.25809	4.98688	6.20072	6.09508	6.53845	5.4892	5.99029	5.96555	7.3818	5.9647	6.11908	5.62856	5.78219
	1:00	4.6955	5.62454	4.62856	5.37194	5.53081	5.43157	6.85703	6.79147	6.71227	6.12287	6.28737	5.74064	4.90305	5.46871	5.21753	6.10719	5.44381	5.41419	6.57959	5.76895	5.99592	5.33729	5.67529	5.36829
	2:00	4.60852	4.8639	5.10169	5.1426	4.77023	5.08175	7.17007	6.85505	6.94025	5.83547	6.08002	5.53015	4.85915	5.19508	5.05745	6.36744	5.58793	5.27584	6.36422	5.45131	6.23704	4.96087	5.31499	5.38938
	3:00	4.31881	4.74404	4.84956	5.31442	4.48774	4.78431	6.89098	6.7924	6.62868	5.42374	5.79297	5.33666	4.57153	5.12265	5.08617	5.87667	4.9085	4.93334	4.63979	5.04378	5.35808	4.87235	5.40957	4.85578
	4:00	4.021	4.43915	4.55463	4.29915	4.67399	5.01915	6.03897	6.48413	6.51016	5.45518	5.4827	5.13133	4.64097	4.95024	4.79614	5.1034	4.56768	5.16209	4.58365	5.07068	4.99888	4.93742	4.80599	4.95822
	5:00	4.05139	4.88065	3.76406	3.98961	4.33788	4.7307	5.73575	7.22837	5.74138	5.0192	5.70882	4.83147	4.30572	4.90229	4.56564	4.7662	4.01038	4.61016	4.65517	5.15369	4.89428	4.85379	5.07258	5.05729
	6:00	3.87187	3.80764	3.79482	4.02296	4.45088	4.50604	5.95456	6.13409	6.24402	5.27758	5.29565	5.00778	4.13802	4.42197	4.96291	4.97373	4.4302	4.82574	4.70395	4.95097	4.44247	4.85495	4.83448	4.64778
	7:00	3.79703	4.39051	3.5471	3.96492	3.63341	4.57454	5.83004	6.09086	6.04597	4.9404	5.64567	5.23814	4.34077	4.74662	4.39765	4.91766	4.27383	4.97714	4.77747	5.06276	4.75118	4.86068	4.62799	5.16381
	8:00	3.93148	3.84753	4.20439	3.59622	4.05608	4.474	5.66983	5.72253	6.03248	5.40018	5.4509	4.94213	3.8812	4.36958	4.54132	4.33527	4.44075	4.5553	5.39966	4.529	4.24888	4.76384	5.13982	4.96959
	9:00	3.92568	3.56364	3.7688	3.69996	4.39779	4.5054	5.58879	5.94495	6.84815	5.17647	5.37287	5.23208	4.04904	4.2503	4.19134	4.87929	3.97738	4.81966	4.45703	5.07237	5.42689	4.62535	5.0139	4.4039
	10:00	3.60019	3.905	3.99189	3.50661	4.01784	4.05314	5.58022	5.51791	5.75205	4.92833	5.53613	5.01927	3.67462	4.23936	4.26534	4.66617	4.16815	4.70708	5.09361	4.77634	4.32749	4.85502	4.74878	4.5653
	11:00	3.81139	3.75045	3.91619	3.69984	4.15834	4.38241	5.26658	5.97091	5.39711	4.92945	5.00675	5.10684	3.98524	4.16245	4.64776	4.19466	3.84969	4.98278	4.64266	4.57974	4.41239	4.45138	5.10254	4.55442
	12:00	3.81208	3.50607	4.36998	4.021	4.44553	4.47935	6.30931	6.18452	6.00835	5.69334	5.60997	5.9634	3.70981	4.35001	4.47922	5.01057	4.25001	4.49368	5.42664	4.97066	4.7287	5.28892	5.185	5.22011
	13:00	4.05165	3.95734	3.85492	3.80717	4.06413	4.26199	5.46988	5.96376	5.56977	5.42518	5.52987	5.17445	3.80087	4.49799	4.46353	4.68361	4.16547	4.57774	6.7494	5.00805	4.545	4.53684	4.98958	5.07601
	14:00	3.62507	3.56478	4.24971	4.40672	4.22088	4.45291	5.73635	5.66916	5.94718	5.25255	5.16951	5.33688	3.92218	4.46652	4.66528	4.55413	4.45122	4.92905	7.03945	4.71274	4.85974	4.96168	5.40099	5.17134
	15:00	3.91525	4.34561	3.95798	3.99646	4.22476	4.52907	5.60755	5.46646	6.40327	5.70184	5.65762	5.3016	3.94619	4.78122	4.72977	4.7398	4.65276	5.0641	6.60889	4.9789	4.72485	4.91074	5.02457	5.07905
	16:00	3.94605	3.79982	4.22553	3.84046	4.19792	4.69526	5.72225	5.97651	6.09957	5.39055	5.52773	5.419	4.07052	4.63367	5.17854	4.90701	4.14147	5.00106	7.44893	4.61346	4.70624	5.16252	5.1955	5.21266
	17:00	4.26311	4.04333	4.8377	5.39673	4.20176	4.89726	5.99827	5.90388	6.02572	5.25914	5.5506	5.69852	3.91663	4.27587	5.21502	4.81608	4.71369	4.82697	6.87206	5.34046	4.90404	4.92875	5.03489	5.42615
	18:00	4.70963	4.54748	4.39279	4.37594	4.92077	4.75626	6.3534	5.69065	6.03294	5.52838	5.82523	5.70084	4.17029	4.79178	4.68184	5.1726	4.19755	4.88696	7.35859	5.17639	5.38563	5.4809	5.06168	5.09985
	19:00	4.48019	4.29695	4.81597	5.54384	5.11741	5.14827	7.26439	6.51504	6.52912	6.56556	6.86375	6.40667	4.43586	4.91378	5.58767	5.48018	5.31597	5.209	7.83153	5.92465	6.1428	5.62096	6.27827	6.51994
	20:00	5.40293	5.75431	5.09824	5.45766	4.96933	6.34968	8.26455	6.7833	6.85299	6.21523	6.62182	6.79481	4.94671	5.83512	6.00268	6.50012	5.87015	6.29701	7.38753	6.53406	6.57332	5.71586	6.26718	7.26358
	21:00	5.24946	5.36089	5.37731	6.25564	5.31837	5.97171	8.0685	6.76912	7.57815	6.32257	6.46447	5.94595	5.10612	5.87825	6.56197	6.04631	5.88556	6.20196	6.92581	6.32852	5.98553	5.33103	5.96842	6.54477
	22:00	4.66129	5.22845	4.99515	5.53986	4.95146	5.17875	7.67602	6.21471	6.99422	6.37146	6.53476	6.17994	5.08563	5.9974	6.61663	6.24791	6.01188	5.67171	7.10675	7.36265	6.17407	5.37263	5.85016	5.81705
	23:00	4.55703	5.28671	4.98994	5.11528	5.31206	5.38399	6.68623	6.27335	5.78598	5.77566	6.25509	6.26032	4.97327	6.01319	6.57459	6.40146	5.55982	5.94697	7.57437	5.72105	6.06312	5.20073	5.89959	5.70901
	0:00	4.56714	5.10206	4.9145	4.98708	5.16235	5.35379	6.84276	6.19827	6.56926	6.1648	6.26766	5.86091	4.85596	5.54427	5.10971	5.81543	5.05257	5.21291	6.6744	6.22491	6.08419	4.90605	5.26795	5.72978
	1:00	4.21898	5.2128	4.85344	5.15587	5.03716	5.14666	6.46847	7.22097	6.57192	7.13747	6.52811	5.76963	4.88626	5.53329	5.54746	5.89365	4.64295	5.231	7.16349	5.1547	5.84685	5.54254	5.54631	5.2623
	2:00	4.39257	4.99527	4.63593	4.85955	5.09295	5.31664	6.69451	5.49132	5.53588	6.11203	5.65508	5.54858	4.71259	5.5396	5.11921	5.70343	4.91174	5.77941	5.59244	5.01282	5.93147	4.70228	5.5348	4.86434
	3:00	3.86694	5.0272	4.34155	4.80049	4.5744	5.18488	5.71992	5.58133	6.28426	6.38899	5.68183	4.94194	4.2864	4.91177	4.56698	5.38138	4.75023	5.27393	6.44818	5.22764	5.58946	4.91416	4.99596	4.97599
	4:00	4.17973	4.74879	4.244	4.66148	3.88703	4.87652	5.69333	5.51849	6.27966	5.92317	5.32971	5.00436	4.37089	5.28001	4.64541	4.97144	4.24639	5.04823	5.87257	4.80831	5.07566	4.58813	5.15952	4.71581
	5:00	3.88312	4.89785	4.0289	4.36311	3.97151	4.35305	5.19069	5.49474	5.91773	5.47994	5.49415	4.86837	3.95183	4.33566	4.55635	4.59072	4.19086	4.43214	4.87021	4.72756	4.60237	4.76971	4.80692	4.6516
	6:00	3.92012	3.65539	3.9079	3.58401	3.9137	4.42354	5.64026	5.44831	5.53787	4.72899	5.26854	4.6439	4.42737	4.17622	4.54873	4.94165	4.34799	4.78654	5.67692	4.66919	4.01478	4.43264	4.82825	4.81964
	7:00	3.51769	4.85278	4.08707	3.94239	3.95698	4.28864	5.27934	5.31809	5.07189	5.13178	4.95156	4.94165	3.82796	4.90371	5.03814	4.4027	4.36149	4.74635	6.22679	4.90178	4.67474	4.26085	4.79236	4.65522
	8:00	3.82376	3.73103	3.73267	3.81381	3.88764	4.42177	5.66475	5.41194	6.13003	4.93474	5.47392	5.48192	4.0251	4.06675	4.15406	4.59413	4.11501	4.72606	5.47244	4.77527	4.41402	4.17442	4.73806	4.42537
	9:00	3.5521	4.07096	4.45436	3.37999	4.23173	4.45301	5.07648	5.00486	6.60331	5.15274	5.38888	4.75881	3.85193	4.1952	4.05676	4.72163	3.89638	4.62612	5.21078	4.65277	4.4778	4.68034	5.04943	4.7114
	10:00	3.50974	3.87377	3.68744	3.29261	3.76144	4.02815	6.11264	5.79562	5.35143	5.20096	5.58202	4.67542	3.91793	3.96368	4.27131	4.60421	4.5931	4.45497	5.35652	4.68753	4.48288	4.52114	4.65468	4.89969
	11:00	3.81274	3.72622	3.92935	3.38639	3.66997	4.36656	5.54671	5.36358	5.45495	5.04084	5.78762	5.0884	3.64125	3.81645	4.21978	4.50196	3.86088	5.17706	5.31442	4.87162	4.24297	4.22634	5.00337	4.54473
	12:00	3.48516	3.91954	4.23794	3.44877	4.09574	4.1106	5.0819	5.13433	5.47727	5.30516	5.27563	4.97297	3.78801	4.30378	3.98573	4.75299	4.16459	4.91874	5.35848	4.60297	4.53166	4.8102	5.00619	4.69156
	13:00	3.71015	3.77153	4.08193	3.55053	3.82325	4.27633	5.29092	5.39179	5.44427	5.13411	5.81168	5.1887	4.01144	4.45925	4.21182	4.47419	4.25224	5.04095	5.22649	4.48618	4.34341	4.26253	4.86434	4.64728
	14:00	3.95304	3.63494	4.46158	3.42099	4.08168	4.65675	5.7258	5.26354	5.17831	5.00635	5.45719	5.50851	3.98778	4.60566	4.81797	4.88935	4.40631	4.71027	5.17905	4.92384	4.49576	4.62901	5.07902	4.72013
	15:00	3.97624	3.78037	4.11178	4.87732	4.10639	4.71977	5.37804	5.1741	5.35383	5.12121	6.10261	5.2306	4.0398	4.58032	5.71585	5.09661	4.39665	5.02919	4.90213	5.03011	4.77091	4.27726	4.82241	4.93459
	16:00	3.89311	3.99764	4.67643	3.79923	4.15751	4.2579	5.30236	5.00102	5.61219	5.21398	5.38767	5.61892	3.80087	4.64498	4.4628	4.80928	4.73299	4.94203	5.52622	5.16434	4.81778	4.69636	5.48275	5.38521
	17:00	3.86801	4.67477	4.6166	4.5063	4.47438	5.23379	6.24106	6.2761	6.29256	5.48867	5.6957	5.52538	4.12104	5.04799	4.66199	5.1211	4.84192	5.22598	5.61794	5.11899	4.66226	5.28354	5.43334	5.60108
	18:00	4.37742	4.44302	4.10704	4.41311	4.33425	4.74732	7.47872	5.71676	6.49262	5.40975	6.10917	5.87439	4.21433	4.6792	4.3824	5.49245	4.58883	4.86228	6.22899	6.25052	5.51843	4.95026	5.17765	5.22795
	19:00	4.57882	4.76097	5.28168	4.99829	5.00571	5.6605	6.68455	6.37807	6.04624	6.97834	6.94039	6.4318	4.73609	5.22106	5.04008	6.05778	6.14746	5.49025	6.76042	5.81685	6.04627	5.65152	6.22772	6.80831
	20:00	4.7836	5.7131	4.87779	5.33612	5.23861	6.19457	7.82868	6.65832	6.95683	6.57417	6.1475	6.99641	5.05397	6.18416	6.06685	6.5284	6.56466	6.36944	7.0625	6.47711	6.40159	5.94849	6.461	6.50836
	21:00	4.8494	5.70771	4.79713	5.30147	5.10151	6.59311	7.76238	6.45917	5.62885	6.61759	6.25676	6.03549	5.20604	5.94462	6.51663	6.47462	6.01088	7.08148	7.09473	7.62888	6.06874	5.63139	5.96776	6.12581
	22:00	5.19399	5.37528	5.03435	5.76568	5.40371	6.36085	6.34391	6.24642	6.21639	6.48756	6.7264	6.38309	4.91448	5.69412	5.92789	6.24001	5.73643	6.51389	6.66617	6.30844	5.96453	5.90092	6.08435	6.31134
	23:00	4.82713	5.53484	4.58035	4.75555	4.97486	6.30002	6.79315	5.88854	6.72286	6.15443	6.16555	5.94569	5.10289	5.54454	6.22254	6.02337	5.5013	6.07922	6.43657	6.28334	5.84103	5.40452	6.08852	6.25064
	0:00	4.99742	5.6	4.95051	4.85599	4.99829	4.91493	6.92695	5.62006	6.95878	6.22242	6.41074	5.59256	4.87301	5.57698	5.36693	5.98626	4.94559	5.53638	6.79665	6.50609	4.11451	4.96614	6.15937	5.16527
	1:00	4.77074	5.62261	4.85841	4.77027	4.87281	4.98426	6.97317	5.81786	6.57091	6.35556	5.98576	5.25663	4.76832	5.42989	5.16621	6.11644	5.17037	5.86555	6.48535	5.77617	5.2937	4.98559	5.79181	4.66943
	2:00	4.08754	4.9342	4.34236	4.81011	4.60749	4.66071	6.0128	6.13145	6.31383	6.07038	5.91943	5.47409	4.92159	4.78322	5.2265	5.67536	4.99375	5.38318	5.48702	4.70519	4.60678	4.83529	5.82891	4.37713
	3:00	4.62553	4.84696	4.38378	4.50211	4.71424	4.92158	6.74903	5.19557	5.87601	5.61997	4.96258	5.36914	4.73311	4.98813	4.47177	5.56972	4.99956	5.45191	6.07714	5.34718	6.78642	4.22719	5.50234	4.68658
	4:00	4.04915	4.90483	4.08866	4.63916	4.51462	4.50203	6.59573	5.32337	5.24671	5.59377	5.19252	5.41989	4.515	5.18289	4.56046	4.97845	4.92293	5.34401	5.968	5.48481	6.89953	4.23324	5.02786	5.32629
	5:00	4.20463	4.95962	4.54545	3.95321	3.91286	4.54126	5.82478	5.20456	5.2904	5.38445	5.70517	5.0793	4.2291	4.44111	3.92643	4.39881	4.37425	4.9368	5.5267	4.93521	6.44936	4.27988	4.93054	5.05104
	6:00	3.88306	4.0354	3.87547	3.61734	3.57266	4.33007	5.76718	5.00662	4.82583	5.0784	4.62007	4.92876	4.30552	4.75276	4.25545	4.6268	4.21864	4.55726	5.4021	4.92438	6.10445	3.95228	4.66488	4.6867
	7:00	4.38363	4.32168	3.89324	3.44984	3.86063	4.2032	5.48279	5.61426	5.4525	5.08384	5.62749	4.58835	4.22414	4.64484	4.6833	4.51138	4.53145	4.90828	5.13344	4.78863	6.66861	4.34335	5.14745	4.75217
	8:00	3.57387	3.99933	3.73773	4.07209	3.60935	3.9501	5.50339	4.52923	5.01467	4.66445	5.0559	4.62524	3.8459	4.8944	3.91961	4.68357	3.97908	4.75307	4.98571	4.64417	6.46182	3.85212	4.7183	4.23414
	9:00	3.6813	4.61006	4.2582	3.2396	4.42665	4.19042	5.53006	5.52927	5.53824	5.79384	5.66179	5.61797	3.78517	4.2007	4.08821	4.82335	4.61384	4.43185	6.06539	4.85359	7.11898	4.70322	5.3246	5.18012
	10:00	3.76653	3.66652	4.0127	3.61132	3.70485	4.06256	5.96442	5.58657	5.18988	5.71937	5.65106	5.47087	3.42139	4.53913	4.3412	4.32313	3.87371	4.87799	5.43726	5.42486	7.16486	4.85941	6.09789	5.58176
	11:00	3.41317	3.79164	3.73714	3.57359	4.11811	4.3051	5.42577	5.2166	5.55433	5.44379	5.33185	5.63029	4.04548	4.14262	3.7926	4.56103	4.54301	4.8204	5.50273	4.63689	5.7458	4.48415	4.65198	5.01104
	12:00	3.96889	4.19324	3.82825	3.77575	3.6941	4.16831	5.17769	5.6355	5.04424	5.3995	5.97444	5.24192	3.63361	4.41133	4.72978	4.23997	4.58389	4.73535	4.73928	4.96173	4.99903	4.79936	4.90292	4.78664
	13:00	3.95097	3.85941	4.00487	3.47525	4.13249	4.56494	5.05849	4.98236	5.22722	5.45462	5.90525	5.44027	3.84003	4.63251	4.43074	4.77029	4.25012	4.81043	5.3772	4.89905	6.21427	4.45289	4.75487	4.79361
	14:00	3.84875	3.8502	4.03432	4.38295	3.97899	4.20863	5.44909	5.20967	4.93433	5.30577	5.24228	5.11191	3.90193	4.46953	5.25202	4.6909	4.30329	5.25188	5.51998	4.87539	5.06809	4.81618	5.21089	4.65861
	15:00	3.95501	3.85995	5.14333	3.68894	4.22885	4.89783	5.35956	5.1494	5.12112	5.38079	6.02427	5.60965	3.72653	4.79875	4.36365	5.00973	5.16442	4.70637	5.36661	4.90243	5.15179	4.75336	5.25023	5.0644
	16:00	4.05288	3.94201	4.80481	3.92415	4.03776	4.48129	5.57433	5.40082	5.45615	5.39043	6.70881	5.17748	4.13606	4.58993	4.86465	4.7311	4.4108	5.24056	5.52623	5.52587	6.30749	5.03909	5.16487	4.67922
	17:00	4.52428	4.82344	4.30344	3.82039	4.17468	4.50589	5.60995	4.85505	5.85509	5.86376	5.8274	5.49503	4.38787	4.89765	4.39021	5.52117	4.77048	5.10597	5.77599	5.21708	5.48134	4.72912	5.35286	5.11471
	18:00	5.01596	4.61584	5.15248	4.26019	4.35235	5.90057	5.97553	6.03551	5.77337	6.014	6.18973	6.00369	4.29429	4.772	4.79623	5.55241	5.58196	5.77979	6.07325	5.50309	5.40474	5.04542	5.49254	5.22837
	19:00	5.22432	4.79834	4.91732	4.74626	4.83324	5.51719	7.0289	6.28372	6.47047	6.67152	6.96666	6.84665	5.12944	5.70631	4.87226	6.25748	6.02564	5.79074	6.58391	5.7393	6.15634	5.51749	5.90551	6.01977
	20:00	5.34636	6.68852	5.72215	5.08246	4.99383	5.93657	8.51328	6.57031	5.77668	6.35679	7.06509	7.75673	5.47229	6.37809	5.67603	7.5826	6.50038	5.93648	6.8915	7.17647	6.73636	5.57214	6.61868	5.77673
	21:00	4.81407	5.20297	4.7428	5.52148	5.03611	6.47318	7.83508	6.01799	6.43777	6.80115	6.80416	6.14919	5.12764	6.31907	5.76124	7.96048	6.70721	6.6565	6.58626	7.10003	6.07703	6.12646	5.6662	5.72253
	22:00	4.8574	5.43039	4.7383	6.0364	5.28458	6.75641	6.98112	6.42298	6.07479	6.80312	6.92654	5.95378	5.13084	5.99447	5.53825	7.71977	6.63697	5.97606	6.59251	7.16923	6.19276	5.5615	5.71663	5.61628
	23:00	4.81127	5.81414	4.93668	5.41167	5.00895	6.26941	7.2693	5.83619	6.11628	6.75787	6.89328	6.26928	5.30473	6.06126	5.14998	6.7757	6.52367	5.76379	6.19401	6.2866	6.25166	5.49655	5.26126	5.07821
	0:00	4.58451	4.93947	5.30645	5.09371	4.85921	5.49409	7.02858	6.3367	6.50634	6.79908	6.3493	5.86564	5.41042	5.47668	5.00816	6.26434	5.86644	5.7919	6.14381	6.51678	5.25896	5.40933	4.88672	5.24659
	1:00	4.54235	4.98277	5.25874	4.7499	4.91951	5.1782	6.84299	6.41959	6.20435	6.24258	6.2664	5.10097	4.94718	5.49946	4.92694	6.47831	4.92922	5.85433	6.54023	5.39724	5.56829	4.64983	4.92671	5.25352
	2:00	4.11951	4.97912	4.34522	4.88287	4.8853	5.65155	6.60719	6.34234	6.18879	6.03535	5.86296	5.74391	4.95515	5.42733	4.95696	6.09279	4.66837	5.6934	5.64504	4.94264	6.60307	5.03918	4.74547	4.89292
	3:00	4.35328	5.26656	4.22401	4.76298	4.63764	5.52527	6.45134	5.1918	4.97544	6.29854	5.13201	4.88091	4.30809	4.79074	4.11607	5.95339	4.83988	5.83923	5.67746	5.70613	6.19746	5.18934	4.4914	5.22954
	4:00	4.34939	4.80871	4.42911	4.9113	4.39688	4.98187	5.66668	5.79763	5.51307	5.91491	5.69862	5.5406	4.5018	4.77013	4.40994	5.76303	4.55184	5.35224	5.4975	4.91813	6.14801	4.70591	4.18905	4.6298
	5:00	4.28211	4.65526	4.61531	3.89871	3.77009	4.43972	5.82388	5.10802	5.85345	5.41584	5.2278	4.90125	4.16158	4.76931	4.09261	4.89963	4.13366	5.04624	5.19552	4.87198	5.28531	4.73331	4.38943	4.80585
	6:00	5.71687	4.15289	3.87715	3.90645	3.72028	4.60739	5.14109	5.83631	4.67353	5.1633	5.9646	5.17548	4.10141	4.4905	4.32279	4.95887	4.45018	5.88343	5.49722	4.48116	5.24422	4.54419	4.40899	3.94981
	7:00	6.12079	3.95877	4.15599	3.80513	4.39012	4.34715	5.90425	5.48383	5.21666	5.33052	5.14267	5.20137	3.8181	4.51889	4.07303	4.72355	4.63392	4.46555	4.86995	4.79168	6.19711	4.43327	4.09055	4.13365
	8:00	6.29982	3.95022	3.67761	3.65602	3.5435	4.58158	5.23223	5.25222	4.86221	5.19663	5.84888	5.30048	4.20219	4.21391	4.32838	4.54751	3.58069	4.83563	4.76629	4.75419	5.8748	4.61491	4.16192	4.55438
	9:00	6.35914	3.80164	3.98798	3.55017	3.81795	4.24814	5.48694	4.83785	5.74992	5.58525	5.15327	5.07054	3.47483	4.18634	4.0203	4.15144	4.39405	4.7537	5.18532	4.7018	5.4465	4.9476	4.35645	4.15721
	10:00	6.06328	3.90312	4.13233	3.80779	3.87591	4.7995	5.58645	4.95787	5.05459	5.10262	5.15321	5.1383	3.85057	4.34091	4.04999	4.48002	3.9827	4.68035	4.54681	4.41838	5.58583	4.68084	3.91845	4.0061
	11:00	6.18161	3.58691	3.99819	3.92157	3.85967	4.13722	5.07567	4.68957	5.04991	5.29516	6.09928	5.23286	3.77526	4.62007	3.95249	4.73929	3.38605	4.95009	5.09826	4.80309	5.28784	4.37054	4.13591	3.97839
	12:00	5.80946	3.83103	3.73816	3.42552	4.14315	4.50165	5.54019	5.58122	5.29613	5.43885	5.55022	5.24287	3.59382	4.18018	4.01771	4.80028	3.65021	4.93596	5.10921	4.75586	5.5214	5.21749	4.77334	5.32573
	13:00	5.45172	3.5121	3.95343	3.83442	3.85987	4.38453	5.54156	4.72349	4.94668	5.33856	5.69036	4.90921	4.05181	4.25234	4.03716	4.3987	4.06739	4.97402	4.77905	4.90923	5.29702	5.46545	4.91226	4.61517
	14:00	5.08584	4.08211	3.88388	3.77372	4.24306	4.57439	5.54528	4.67985	4.90521	5.17704	5.69391	5.32185	3.77805	4.87238	4.64027	4.78538	3.80561	4.73245	5.05728	4.73789	5.1955	5.04981	5.03069	4.59039
	15:00	5.14816	4.38718	4.55055	3.64551	3.93811	4.36315	5.68752	5.17205	5.3469	5.43372	5.53507	5.55315	3.93293	4.75665	4.1073	5.15009	4.27646	5.16384	4.81422	4.79521	5.20756	5.13211	5.13031	4.59411
	16:00	4.81687	4.0317	3.85064	4.00821	4.59789	4.76099	5.62835	5.68483	4.81524	5.87422	5.20493	5.52742	3.99181	4.95913	4.65706	5.02266	4.17267	5.08013	5.29213	4.93019	6.00697	5.25184	5.26097	4.99742
	17:00	5.1795	4.33864	4.41863	4.17712	4.21346	5.03924	5.88133	5.36222	5.5667	5.37499	5.90473	5.23344	3.99719	4.61778	4.24919	5.06708	4.02824	5.15191	5.51838	4.81555	5.96909	4.97476	5.14081	5.03232
	18:00	5.14446	4.73153	4.3712	4.06494	4.63897	4.71559	6.00937	5.83609	5.69151	6.67981	6.32581	6.09864	4.38056	5.15354	5.08314	5.66237	5.84931	5.46053	5.14765	5.08727	6.29844	5.53249	5.32537	5.13305
AUC of VO2
L/kg Lean Body Weight		Oct1+/+												Oct1-/-
	Dark	221.517	244.512	228.995	237.595	231.917	256.643	322.026	299.51	301.149	295.223	294.085	276.422	229.267	260.317	250.737	284.223	254.183	268.269	298.066	278.742	280.055	252.108	262.675	263.94
	Light	208.664	193.346	199.13	185.088	196.561	215.514	270.541	260.959	267.288	257.108	269.409	254.842	188.784	216.498	214.303	229.284	207.926	234.888	263.182	236.02	252.129	229.148	238.935	232.589
	Total	430.18	437.859	428.125	422.683	428.477	472.157	592.567	560.469	568.437	552.331	563.494	531.264	418.051	476.815	465.04	513.506	462.109	503.156	561.248	514.762	532.183	481.256	501.611	496.529
S2G
Energy Expenditure
kcal/h/g Lean Boght Weight		Oct1+/+												Oct1-/-
	19:00	0.024229	0.0246357	0.0270312	0.0249881	0.0276227	0.0250876	0.0308253	0.0369682	0.0359708	0.0355715	0.0344501	0.0358032	0.0244065	0.0281135	0.0259858	0.028891	0.0251094	0.0283592	0.0315319	0.0309291	0.0318126	0.0323874	0.0279992	0.0292258
	20:00	0.0291767	0.0267882	0.0282703	0.0278181	0.0252902	0.028405	0.0364518	0.0389533	0.0371404	0.0347109	0.0341041	0.0346529	0.0244854	0.0305995	0.0254773	0.0297284	0.0278257	0.0283952	0.0329323	0.0263745	0.0318337	0.032493	0.0304518	0.0367129
	21:00	0.0262648	0.0315319	0.0286482	0.0295649	0.0286924	0.0288145	0.0386324	0.0361293	0.0370429	0.0335388	0.0337585	0.031298	0.0257959	0.0345279	0.028025	0.0320305	0.031281	0.0302558	0.0357131	0.0341122	0.0321188	0.0319869	0.0296941	0.0345733
	22:00	0.0268701	0.0294685	0.0284208	0.0277078	0.029463	0.0301235	0.0344258	0.0374023	0.0356358	0.0348888	0.0321654	0.0326266	0.025485	0.0317805	0.030466	0.0343139	0.0304431	0.0297969	0.0327545	0.0338325	0.0328037	0.0325354	0.0327332	0.0300525
	23:00	0.0234024	0.0274224	0.0297855	0.0276224	0.0277262	0.0299558	0.0349891	0.0367767	0.0328829	0.032369	0.0343023	0.0288118	0.0261192	0.0305544	0.030678	0.0319887	0.0303412	0.0297285	0.0274004	0.0318678	0.0338013	0.033446	0.0264152	0.0343979
	0:00	0.0253	0.0271723	0.0287395	0.0291117	0.0278652	0.0294157	0.0351055	0.0363098	0.0338706	0.0332229	0.0338854	0.0268687	0.0253356	0.0312302	0.0304972	0.0329041	0.0273155	0.0303038	0.0301738	0.0366451	0.0305037	0.0296838	0.0284767	0.0291083
	1:00	0.0238817	0.0286837	0.0235538	0.0274763	0.0271625	0.0279203	0.0347657	0.0346619	0.0340064	0.0313559	0.0315608	0.0291524	0.0249721	0.0275563	0.0263442	0.0307345	0.0270671	0.0275919	0.0327682	0.028582	0.0307082	0.0263362	0.0283433	0.0271762
	2:00	0.0233417	0.0246454	0.0258463	0.0263081	0.023591	0.0261041	0.0360896	0.0346832	0.0349471	0.0294094	0.0303097	0.0281133	0.0247007	0.0258019	0.0255713	0.0321295	0.0278497	0.0265702	0.0310312	0.0270666	0.0318621	0.0251217	0.0265997	0.0272179
	3:00	0.0217952	0.0237991	0.024688	0.0267646	0.0219876	0.0246025	0.0346524	0.0342819	0.0330023	0.0276473	0.0289055	0.0271912	0.0232491	0.0254995	0.025076	0.0294246	0.0241974	0.0248204	0.0232499	0.0251536	0.0268146	0.0246147	0.0265453	0.0244733
	4:00	0.0198439	0.0218312	0.0222344	0.0212231	0.0228144	0.0257326	0.030348	0.032272	0.0320419	0.0277803	0.0268797	0.026112	0.0234588	0.0247172	0.0233305	0.0255597	0.0227455	0.0257595	0.0229617	0.0252449	0.0253432	0.0247253	0.0238204	0.0250129
	5:00	0.0201667	0.0244139	0.0179856	0.0198246	0.0212909	0.0242612	0.0288612	0.0359363	0.028191	0.0254526	0.0278049	0.0244104	0.02145	0.0243023	0.0218437	0.0233326	0.0199625	0.0226131	0.0231043	0.0253667	0.0244199	0.0240568	0.0252934	0.0254504
	6:00	0.0189304	0.0185428	0.0180452	0.0196593	0.0216849	0.0230533	0.029586	0.0299503	0.0309913	0.0269224	0.0259615	0.025239	0.0205688	0.0222763	0.0237753	0.0242934	0.0218183	0.0241219	0.0231302	0.0243141	0.0223237	0.0241289	0.0236467	0.0232067
	7:00	0.0189486	0.0216922	0.0168331	0.0195595	0.0172966	0.0234446	0.0287762	0.0303008	0.0292015	0.0251639	0.0281448	0.0266865	0.0216425	0.0236623	0.0212753	0.0243745	0.0209481	0.024958	0.0236832	0.0249817	0.0241192	0.0246181	0.0230046	0.0262117
	8:00	0.0196079	0.0186922	0.020181	0.0181468	0.0194904	0.0229942	0.0275273	0.0283352	0.0293067	0.0275965	0.0268727	0.0252015	0.0192782	0.0214079	0.0221912	0.0211918	0.0217373	0.0228426	0.0269521	0.0222266	0.0216108	0.0237596	0.0256355	0.0247271
	9:00	0.0194892	0.0172087	0.0182531	0.0188137	0.0215036	0.0228058	0.0275159	0.0291601	0.0338906	0.0259247	0.0262787	0.0265577	0.0199219	0.0215926	0.0201402	0.0236735	0.0197359	0.0239414	0.0218394	0.0254537	0.0277207	0.0229067	0.024416	0.0219471
	10:00	0.0175031	0.0191827	0.0198857	0.0178821	0.019399	0.0205946	0.0279804	0.026643	0.0281778	0.0246609	0.027112	0.025289	0.0180263	0.0215465	0.0202498	0.0227297	0.0201338	0.0233518	0.0247026	0.0236233	0.0220662	0.0243964	0.0234501	0.0226171
	11:00	0.0192867	0.0180805	0.0193842	0.0185501	0.0201686	0.02215	0.0259331	0.0290577	0.0260633	0.024837	0.0242848	0.0256128	0.0197712	0.0210777	0.0232398	0.0207938	0.0186606	0.024458	0.0224769	0.0224933	0.0218644	0.0221077	0.0252855	0.0225746
	12:00	0.0190819	0.0167096	0.0215398	0.0194745	0.0215822	0.0226711	0.0306997	0.0295704	0.0295469	0.028498	0.0274589	0.0299673	0.0179183	0.0219847	0.0218055	0.0244778	0.0205081	0.0217119	0.0260022	0.0241144	0.0238749	0.0265032	0.0253824	0.0257842
	13:00	0.0201044	0.0190983	0.0188366	0.0189783	0.0199171	0.0212326	0.0261042	0.0284247	0.0268031	0.026902	0.0272629	0.0257059	0.0184767	0.0226312	0.0213914	0.0226068	0.0204884	0.0224815	0.0328724	0.0248073	0.0222415	0.0224086	0.0244825	0.0254058
	14:00	0.0181608	0.0171258	0.0213432	0.0221508	0.02058	0.0220558	0.028086	0.0275898	0.029505	0.0265797	0.0257782	0.0269871	0.0194906	0.0222298	0.0223692	0.0218928	0.0216588	0.0243412	0.0343388	0.0234715	0.0246342	0.0244841	0.0272589	0.0260196
	15:00	0.0197925	0.0213128	0.0200792	0.0194232	0.0208201	0.023074	0.0278817	0.0276748	0.032423	0.0288384	0.0286352	0.0270913	0.0194133	0.0239837	0.0230033	0.0235937	0.0228697	0.0250092	0.0318764	0.0252123	0.0239766	0.0242942	0.0252585	0.0258492
	16:00	0.0202373	0.019029	0.0215136	0.0195262	0.0209477	0.023807	0.0289677	0.0302083	0.030969	0.0273527	0.0281207	0.0276447	0.0206963	0.0237163	0.0257814	0.0246761	0.0202919	0.0245748	0.0364426	0.0234602	0.0242197	0.026178	0.026335	0.0266104
	17:00	0.0218996	0.0204773	0.0246373	0.0266177	0.0209541	0.0252988	0.0304049	0.030182	0.0307789	0.02696	0.0282695	0.0289918	0.0197413	0.0220921	0.0257838	0.0245758	0.0233969	0.0244986	0.03396	0.0271666	0.0253962	0.0250076	0.0255353	0.0277146
	18:00	0.0239085	0.0231266	0.0222906	0.0222745	0.0249936	0.0243864	0.032349	0.0291984	0.0308282	0.0284249	0.0296426	0.0292059	0.0206959	0.0246019	0.0233159	0.0263666	0.0207403	0.0249409	0.0362244	0.0262136	0.0278208	0.0278076	0.0257772	0.0261067
	19:00	0.0225327	0.021959	0.0247991	0.0281038	0.0258823	0.0264946	0.0369891	0.0332944	0.0333742	0.0334703	0.0349099	0.0328303	0.0227055	0.0252284	0.0275364	0.0277467	0.0263604	0.0266685	0.0386472	0.0299778	0.0317148	0.0283942	0.0319672	0.0331471
	20:00	0.027357	0.0293233	0.0262141	0.0271584	0.0253681	0.0320731	0.0418312	0.0344973	0.0350583	0.0317254	0.033444	0.0345181	0.0250582	0.0299223	0.0301143	0.0324425	0.0294867	0.0317562	0.0364452	0.0326325	0.0337538	0.0286558	0.031458	0.0361392
	21:00	0.0256646	0.0274092	0.027649	0.0312716	0.0270978	0.0296273	0.0406483	0.0343849	0.0384649	0.032286	0.0329208	0.0304647	0.0258641	0.0300633	0.0321572	0.0303832	0.029634	0.0308546	0.0349098	0.0316825	0.0307674	0.0271174	0.0299909	0.0326004
	22:00	0.0235409	0.0268115	0.0256599	0.0280062	0.0253339	0.0261442	0.0383348	0.0317832	0.0350606	0.0325306	0.0331802	0.0316395	0.0258641	0.0306265	0.0327753	0.0318348	0.0298832	0.0286685	0.0357404	0.0363506	0.0315321	0.027301	0.0296467	0.0295583
	23:00	0.0230971	0.0270836	0.025679	0.0259562	0.0271881	0.0278273	0.0335964	0.0321775	0.0294923	0.0292823	0.0318145	0.0320801	0.0254392	0.0308195	0.0322125	0.0323082	0.0279272	0.0298984	0.0382191	0.0286886	0.0312731	0.0263218	0.0299131	0.0290233
	0:00	0.0229506	0.0262036	0.0253241	0.0251212	0.0263261	0.0274244	0.0348458	0.0314878	0.0335068	0.0313631	0.0319121	0.0300121	0.0248179	0.0283847	0.0251445	0.0294765	0.025264	0.0265125	0.0339023	0.0308708	0.0313003	0.0248355	0.0264647	0.0284146
	1:00	0.0207594	0.0267441	0.0249981	0.0258937	0.0257219	0.026224	0.0326792	0.0361835	0.0333131	0.0360127	0.0330521	0.0295383	0.0249055	0.0283074	0.0275581	0.0298915	0.0233068	0.0265928	0.0356384	0.0253845	0.0299135	0.0276083	0.0280121	0.0265342
	2:00	0.0222145	0.0255463	0.0235854	0.0241175	0.0258652	0.0272318	0.0338963	0.0267603	0.027881	0.0312701	0.0287432	0.0282666	0.0239498	0.0282698	0.025026	0.0281992	0.0246741	0.0292378	0.0278693	0.0251474	0.0301192	0.0230903	0.0279838	0.0244379
	3:00	0.0187302	0.0256349	0.0215476	0.0238322	0.0232934	0.0267673	0.028248	0.0277807	0.0309986	0.0323459	0.0283968	0.024963	0.0218545	0.0251777	0.0224962	0.0268121	0.0240083	0.026668	0.0321777	0.0258221	0.0278321	0.0244311	0.0251492	0.02499
	4:00	0.0206496	0.0242187	0.0206896	0.0234217	0.0190857	0.0244025	0.0284195	0.0269448	0.0304207	0.029872	0.0266969	0.0250568	0.0217521	0.0268963	0.0227361	0.0243099	0.0211734	0.0255226	0.0293366	0.0232453	0.02485	0.0220962	0.0258687	0.023135
	5:00	0.0189052	0.0244568	0.0206349	0.0216825	0.0194509	0.0214269	0.025455	0.026631	0.0292306	0.0276346	0.027175	0.0244737	0.0195265	0.0218172	0.0218603	0.0219878	0.0205055	0.0217272	0.0239762	0.0232727	0.0223802	0.0228499	0.0235445	0.0228667
	6:00	0.0195827	0.017614	0.019408	0.0178503	0.0193247	0.0224566	0.027202	0.0263163	0.0267247	0.0239991	0.025927	0.0233097	0.0223133	0.020667	0.0216204	0.0244555	0.0217804	0.0238633	0.0278025	0.0229343	0.0192353	0.0212077	0.0237789	0.0237721
	7:00	0.0172758	0.0242784	0.0197617	0.0193179	0.0190516	0.0212409	0.0258849	0.0258851	0.0241076	0.0258774	0.024811	0.024786	0.0191833	0.024713	0.0242753	0.021354	0.0219503	0.0234594	0.030392	0.023642	0.0223319	0.0202963	0.0238766	0.0234125
	8:00	0.0190209	0.0186585	0.0177816	0.0193052	0.0191863	0.0220037	0.0280742	0.0267275	0.0303578	0.0248829	0.0267375	0.0277438	0.0201905	0.0205554	0.0196695	0.0224333	0.0204231	0.0234728	0.0264008	0.0226999	0.0215645	0.0196808	0.0230557	0.0215821
	9:00	0.0182208	0.0197093	0.0221689	0.0164528	0.0205747	0.0220322	0.0249759	0.0240174	0.032371	0.0258629	0.0263578	0.0233971	0.0190303	0.0205633	0.019204	0.0232119	0.0191739	0.0226639	0.0252785	0.0225694	0.0222248	0.0225574	0.0251085	0.0231454
	10:00	0.0176066	0.0188095	0.01761	0.0158206	0.0180914	0.0195422	0.0297862	0.0285127	0.0256208	0.0260064	0.0274396	0.0235887	0.019226	0.0194484	0.0201879	0.0227794	0.0225111	0.0214201	0.0263827	0.0229343	0.0221995	0.0217143	0.022946	0.0240933
	11:00	0.0185277	0.0177987	0.0191829	0.0168477	0.0178606	0.0214335	0.0265523	0.0260661	0.0260524	0.0248552	0.0281789	0.0255965	0.0179008	0.0185735	0.0199797	0.0215719	0.0189041	0.0252193	0.0259235	0.0238947	0.0209747	0.0200767	0.0246883	0.0223183
	12:00	0.0165535	0.0186194	0.0211724	0.0171946	0.0201508	0.0197946	0.0242611	0.0252287	0.0264362	0.0262987	0.0264151	0.0247313	0.0183471	0.021687	0.0188348	0.0230044	0.0201438	0.0238389	0.0263401	0.0225763	0.0218512	0.0231174	0.0248084	0.0230767
	13:00	0.0185727	0.0181642	0.0202816	0.0171505	0.0187966	0.0216831	0.025212	0.0265525	0.0263546	0.0252715	0.0284908	0.0257989	0.019904	0.0222498	0.0200165	0.0218378	0.0212096	0.0249815	0.025648	0.0216729	0.0208543	0.0202768	0.0238857	0.02324
	14:00	0.0198976	0.0173453	0.0215484	0.0171808	0.0202287	0.0233967	0.0280309	0.0260865	0.0253323	0.0250186	0.0276207	0.0273889	0.0194532	0.0232819	0.0231695	0.0240013	0.0217442	0.0236108	0.0249639	0.0238256	0.0228181	0.0220365	0.025776	0.0233183
	15:00	0.0197318	0.0186496	0.0208963	0.024834	0.020288	0.0235442	0.0264668	0.0255753	0.0274025	0.0261711	0.0300954	0.0260177	0.0199231	0.0235819	0.0279466	0.0253448	0.021993	0.0250023	0.0240299	0.0242649	0.0237854	0.0202743	0.0241164	0.0248525
	16:00	0.0196205	0.0201421	0.0240417	0.0192864	0.0212632	0.0211405	0.0269022	0.0250935	0.0288309	0.0265107	0.0273504	0.0284203	0.0194269	0.0239479	0.0213333	0.0238304	0.0237882	0.0250683	0.0281073	0.0253401	0.0244803	0.0227914	0.0276451	0.0271675
	17:00	0.0198363	0.0239957	0.0237005	0.0228575	0.0229246	0.026305	0.0313999	0.0319692	0.0323072	0.0281135	0.0291378	0.0278708	0.02077	0.0260647	0.0234041	0.0261539	0.0247011	0.0266787	0.028641	0.0255672	0.0241527	0.0260996	0.0268578	0.0279475
	18:00	0.0224982	0.0226411	0.0211669	0.0223884	0.0222806	0.0236066	0.037071	0.0292352	0.0330934	0.0277703	0.0312476	0.0298277	0.0215421	0.0241981	0.0221388	0.0277938	0.0234392	0.0249335	0.0317373	0.0312819	0.0283993	0.0242751	0.0262145	0.0262929
	19:00	0.0235015	0.0244537	0.0271576	0.0255139	0.0256223	0.0274698	0.0334618	0.0325375	0.0310005	0.0349119	0.0352249	0.0326421	0.0242555	0.0269967	0.025195	0.0305379	0.0310288	0.0281473	0.0342904	0.0287721	0.0304511	0.0282281	0.0312814	0.0336946
	20:00	0.0245048	0.0292443	0.0244493	0.0267508	0.0268151	0.0313645	0.0397971	0.0336703	0.0354695	0.0331008	0.0310892	0.0354518	0.0258474	0.0318637	0.0305184	0.0329246	0.032227	0.0326602	0.0360387	0.0327238	0.0325762	0.0302861	0.0322955	0.0317779
	21:00	0.0248737	0.0292935	0.0246798	0.0264492	0.0261839	0.032262	0.0390537	0.032822	0.0284868	0.0338765	0.0319842	0.0309311	0.0261056	0.0306279	0.0319367	0.0324869	0.0294527	0.0357368	0.0356753	0.0384389	0.0308138	0.0284235	0.0301397	0.0299254
	22:00	0.0266888	0.027645	0.0259836	0.0282072	0.0275939	0.0314269	0.032152	0.0319856	0.0313819	0.0331348	0.0343268	0.0325134	0.025112	0.0293698	0.0298215	0.0311709	0.0289952	0.0323892	0.0336023	0.031532	0.0303467	0.0294481	0.0309855	0.03049
	23:00	0.0248223	0.0284324	0.0235324	0.0230919	0.0254947	0.0316136	0.0347079	0.0302909	0.0344804	0.0313341	0.0313097	0.0304509	0.0259446	0.0285191	0.030645	0.0302293	0.0280196	0.0301427	0.0327695	0.0318021	0.0290257	0.0272026	0.0307095	0.03027
	0:00	0.0256473	0.0287909	0.0255218	0.0240998	0.025643	0.0253988	0.0352575	0.0286812	0.0355743	0.0318234	0.0324921	0.0286464	0.0249892	0.0287558	0.0265666	0.0301426	0.0251468	0.0280462	0.0346938	0.0323754	0.0198625	0.0240916	0.0309202	0.0246746
	1:00	0.0245147	0.0289644	0.0249431	0.0240152	0.0249033	0.0256401	0.0354559	0.0298513	0.0334799	0.0323927	0.030269	0.0265254	0.0244281	0.0278307	0.0256874	0.0301774	0.026227	0.0296639	0.0328311	0.0282745	0.0264745	0.0239928	0.0291583	0.0225496
	2:00	0.0209818	0.0254414	0.0223097	0.0242246	0.0235722	0.0233798	0.0302257	0.0307484	0.0316386	0.0309283	0.029566	0.0274789	0.0250969	0.0246139	0.0259589	0.0284133	0.0255948	0.0272553	0.026835	0.0224998	0.0225894	0.0230708	0.029303	0.0212592
	3:00	0.0237	0.0249055	0.022477	0.0225602	0.0240907	0.0250612	0.0342693	0.0252432	0.0291504	0.0281661	0.0240337	0.0270194	0.0238525	0.0253414	0.0215331	0.0276713	0.0255525	0.0274797	0.0303748	0.0259195	0.0339868	0.0200767	0.0273978	0.0229808
	4:00	0.0202323	0.0249361	0.0205944	0.023196	0.0227166	0.0223657	0.0329208	0.0258419	0.025969	0.027759	0.0260643	0.026627	0.0226094	0.0258288	0.022016	0.0244791	0.0245346	0.0267322	0.0296032	0.026565	0.0331317	0.0200945	0.024845	0.0261058
	5:00	0.021228	0.0249384	0.0229591	0.0198991	0.0191529	0.0225673	0.0285532	0.0252979	0.0255141	0.0260554	0.0285201	0.0249621	0.0210259	0.0214884	0.0190737	0.0211081	0.021505	0.0246681	0.0270999	0.023579	0.0307682	0.020281	0.0244215	0.0244004
	6:00	0.0189221	0.0196125	0.0189887	0.0173302	0.0171771	0.0214248	0.0285742	0.0249428	0.023309	0.0247331	0.0233158	0.0246494	0.0216245	0.0233265	0.0202276	0.0224429	0.0212283	0.0225429	0.0261962	0.0237447	0.0289961	0.0186906	0.0230303	0.0227542
	7:00	0.0221561	0.0218498	0.0188062	0.0164561	0.0192098	0.0205764	0.0270505	0.0281999	0.0260264	0.0250186	0.0282362	0.0234587	0.0208202	0.0227284	0.022543	0.0216517	0.0225743	0.0244866	0.0247457	0.023174	0.0317413	0.0205367	0.0254705	0.0238063
	8:00	0.017598	0.0196616	0.0178366	0.0202369	0.0175181	0.0199678	0.0276929	0.0219985	0.0239567	0.0233895	0.0246347	0.0234772	0.0188525	0.023734	0.0195567	0.0228845	0.0199952	0.0234266	0.0250488	0.0224019	0.0317063	0.0181717	0.0233101	0.0213129
	9:00	0.0189125	0.023645	0.0203889	0.0163779	0.0218606	0.0205132	0.0269741	0.0275331	0.0270123	0.0283105	0.0282038	0.0284022	0.0185691	0.0204251	0.0199301	0.023534	0.0230057	0.0213555	0.0304285	0.0242714	0.0340378	0.0223904	0.0262905	0.0262879
	10:00	0.0192579	0.0180294	0.0195214	0.0183425	0.0176458	0.0198736	0.0287994	0.0268404	0.0252306	0.0274013	0.0275958	0.0271124	0.0170247	0.0223935	0.0208494	0.021078	0.0186924	0.0241639	0.0267532	0.0264502	0.0340588	0.0244404	0.0296301	0.0273879
	11:00	0.0167156	0.0181816	0.0190562	0.0179009	0.0206714	0.0213884	0.026576	0.0249403	0.0266568	0.0270409	0.0266899	0.0285392	0.0200124	0.0199823	0.0180619	0.0226112	0.0228484	0.0239677	0.0276656	0.022689	0.0272633	0.0227541	0.0227007	0.0245758
	12:00	0.0201084	0.020194	0.0190659	0.0183103	0.0179723	0.0201504	0.025838	0.0277444	0.0245825	0.0273255	0.0299606	0.0261417	0.017493	0.0220539	0.0227413	0.0211173	0.0228985	0.0228924	0.0235931	0.0245333	0.0236217	0.0244502	0.0245569	0.0235013
	13:00	0.0197869	0.0192342	0.0203085	0.0165917	0.020559	0.0226599	0.0248617	0.0249667	0.0257653	0.0275234	0.0292179	0.027609	0.0187955	0.0233461	0.0210845	0.0235388	0.0210854	0.0234981	0.0273176	0.0247703	0.0294437	0.0226833	0.0236276	0.023325
	14:00	0.0196738	0.0186365	0.0209154	0.0219859	0.0195445	0.0204872	0.0262157	0.0258478	0.0246012	0.0271902	0.0268836	0.0258768	0.0196082	0.0228246	0.0254018	0.0228949	0.0220131	0.026036	0.028161	0.0246424	0.0239318	0.0245456	0.0265274	0.0227858
	15:00	0.0199804	0.0191607	0.0258491	0.017677	0.0212688	0.024131	0.0264477	0.02554	0.0260962	0.02764	0.0307437	0.028475	0.0186644	0.0238912	0.0206728	0.0246029	0.0257002	0.024084	0.0271043	0.0248551	0.0243229	0.0241738	0.0266272	0.0249133
	16:00	0.0205555	0.0200763	0.0242679	0.0195461	0.0206053	0.0222384	0.0282639	0.0268454	0.0279649	0.027552	0.0333071	0.0263941	0.0211562	0.023393	0.0236605	0.0235118	0.0215926	0.026795	0.0281175	0.0274302	0.0302528	0.0257177	0.0263558	0.0233904
	17:00	0.0232894	0.0241998	0.0222613	0.0194087	0.0214004	0.0228818	0.0286943	0.0248742	0.03017	0.0301539	0.0296492	0.0280973	0.0224273	0.0250758	0.0216884	0.0277511	0.0241285	0.0259635	0.0291865	0.0260835	0.0266841	0.024156	0.027288	0.0259096
	18:00	0.02582	0.0237124	0.0265952	0.0218362	0.0223905	0.0298252	0.030566	0.0309468	0.0297967	0.0307544	0.0317371	0.0307735	0.0219645	0.0246884	0.0237257	0.0281809	0.0283599	0.0291782	0.0305183	0.0277403	0.0272353	0.025808	0.0279979	0.0267087
	19:00	0.0263394	0.0244208	0.0253237	0.0241837	0.0246021	0.0273773	0.035682	0.0321124	0.0333314	0.034025	0.0355236	0.0349337	0.0258083	0.0288902	0.0240949	0.031269	0.0295765	0.0289945	0.0332173	0.0288717	0.0311913	0.0281963	0.0298633	0.0297767
	20:00	0.0268044	0.033789	0.0293491	0.0259468	0.0256198	0.0302959	0.0425214	0.033537	0.0296787	0.0324571	0.0356444	0.0390599	0.0276218	0.0324861	0.0287502	0.0373243	0.0325346	0.0295055	0.0341052	0.0355524	0.034203	0.0283561	0.0327535	0.0282317
	21:00	0.0243199	0.0267484	0.0245905	0.0282145	0.025883	0.0324917	0.0386583	0.0308374	0.0330351	0.0343845	0.0345227	0.0311085	0.0259422	0.031994	0.0287483	0.0386473	0.0330017	0.0333818	0.0321953	0.034528	0.031111	0.0312226	0.0279202	0.0276892
	22:00	0.0248568	0.0277902	0.0245698	0.0307407	0.0270313	0.0337174	0.0355887	0.0328603	0.0312511	0.0345034	0.0348867	0.0304134	0.0262726	0.0306307	0.02805	0.0377733	0.0327481	0.030109	0.0332583	0.0344437	0.0315539	0.028457	0.0281687	0.0270875
	23:00	0.0247312	0.0293957	0.0256201	0.0274297	0.0257031	0.0316835	0.0371383	0.0300144	0.0314854	0.0342955	0.0346885	0.0315581	0.0271782	0.0305	0.0261397	0.0334608	0.032563	0.0289811	0.0311298	0.0300061	0.0318064	0.028064	0.0253845	0.0245838
	0:00	0.02371	0.0252551	0.0274536	0.0260347	0.0249189	0.0278905	0.0358308	0.0325549	0.0334895	0.0347889	0.0322463	0.0288902	0.0273942	0.0281377	0.0252597	0.0317467	0.0283843	0.0290139	0.0312605	0.0312236	0.026522	0.0275477	0.0235773	0.0263425
	1:00	0.023291	0.0257069	0.0267079	0.0243718	0.0252742	0.0265835	0.0348844	0.0327822	0.0317489	0.0317267	0.0315315	0.0254487	0.025161	0.0283828	0.0249698	0.0318343	0.0241573	0.0296953	0.0328711	0.0255502	0.0279194	0.0237117	0.0235129	0.0262783
	2:00	0.0210497	0.025254	0.0219165	0.0250456	0.0250676	0.0284132	0.0334595	0.032175	0.031464	0.0305089	0.0294519	0.0289479	0.024827	0.0272828	0.0249972	0.0302053	0.0232122	0.0283647	0.0285262	0.0237495	0.0326899	0.025688	0.0225865	0.0238138
	3:00	0.0221289	0.0270956	0.0215417	0.0242604	0.0237664	0.0279107	0.0323958	0.0256365	0.0248414	0.0314648	0.0257528	0.0241094	0.0219817	0.0244405	0.0207569	0.0292655	0.0241438	0.0293841	0.0281667	0.0271827	0.0308368	0.0261831	0.0212681	0.0253058
	4:00	0.022065	0.0242691	0.0223635	0.0247899	0.0223986	0.0246764	0.0281565	0.0293928	0.0272566	0.0289265	0.0286623	0.0271981	0.0227098	0.0242247	0.0218848	0.0283875	0.0222222	0.0266344	0.0277558	0.0231688	0.0300764	0.0238805	0.0197843	0.0220658
	5:00	0.0214438	0.0229795	0.0236225	0.0191682	0.0183567	0.0217587	0.0291824	0.0252173	0.0288295	0.0269128	0.0257476	0.02355	0.0203723	0.0239205	0.0206931	0.0239285	0.019756	0.0251002	0.0253674	0.023341	0.02567	0.0237206	0.0207386	0.0231475
	6:00	0.0284017	0.020415	0.0195702	0.0187436	0.0182742	0.0233087	0.0250432	0.0290766	0.0224371	0.0253554	0.0292668	0.0256395	0.0206006	0.0221298	0.0212035	0.0243923	0.0219695	0.0290337	0.02756	0.0213667	0.0250923	0.0223442	0.0208313	0.0188196
	7:00	0.0295452	0.0190705	0.0207871	0.019447	0.0219591	0.0215107	0.0293981	0.0267136	0.0249148	0.0263037	0.0255381	0.0258885	0.0192156	0.022913	0.0196719	0.0229259	0.0226811	0.0223633	0.0243	0.0232345	0.0300927	0.021432	0.0193084	0.0204971
	8:00	0.0301873	0.0196183	0.0178779	0.0182937	0.0169961	0.0229616	0.025232	0.0258324	0.023124	0.0253645	0.0288014	0.026525	0.0209713	0.0212521	0.0208074	0.0224874	0.0169948	0.024163	0.0231012	0.0232292	0.0297904	0.0221853	0.0195973	0.0220525
	9:00	0.0303417	0.0182071	0.0195799	0.0175783	0.0188787	0.0205277	0.0267079	0.0238384	0.0279248	0.0271062	0.0250429	0.0253975	0.0169713	0.0204358	0.0191563	0.0199154	0.0212362	0.0232392	0.0257871	0.0234567	0.0265321	0.0241649	0.0206272	0.0198812
	10:00	0.0288913	0.0190979	0.020796	0.0185562	0.019277	0.0235409	0.0271301	0.0241273	0.0244622	0.0246468	0.025255	0.0250741	0.0194129	0.0216586	0.0192087	0.0217036	0.0189063	0.0232553	0.0221685	0.0219491	0.0278827	0.0227448	0.0184751	0.0192729
	11:00	0.0294047	0.0170554	0.0197742	0.0201407	0.0191383	0.0197884	0.0245223	0.0225619	0.0249129	0.0260481	0.030318	0.0258824	0.0182355	0.023453	0.018746	0.023418	0.0160501	0.0245568	0.0257382	0.0238208	0.026455	0.0219953	0.0195424	0.01892
	12:00	0.0275021	0.0186419	0.0187165	0.0168452	0.0208041	0.0215773	0.0268003	0.0270835	0.0256951	0.0267785	0.0267791	0.0257054	0.0182722	0.0212135	0.0201997	0.0239111	0.0173307	0.0242447	0.0253753	0.0230696	0.0269575	0.0255579	0.0227884	0.0257254
	13:00	0.0257501	0.0167964	0.0198413	0.0185121	0.0187806	0.0215368	0.0266747	0.0228294	0.0236987	0.0259614	0.027192	0.023599	0.020283	0.0214777	0.019628	0.0215541	0.0193137	0.0241579	0.0233722	0.0234419	0.0260273	0.0265557	0.0247922	0.0226596
	14:00	0.0240292	0.0199315	0.0193089	0.0179584	0.0207237	0.0232554	0.0263894	0.0234063	0.0246167	0.025877	0.0279707	0.0264931	0.0186644	0.0247646	0.0223791	0.0242995	0.018027	0.0238684	0.025447	0.0226416	0.0261024	0.0257804	0.0255952	0.0233642
	15:00	0.0242509	0.021679	0.0227352	0.018192	0.020079	0.0217376	0.0275514	0.0252616	0.0269572	0.027044	0.0273552	0.027332	0.0200566	0.0241247	0.0199929	0.0259847	0.0202959	0.0258407	0.0240827	0.0232297	0.0259287	0.0263976	0.0262249	0.0234437
	16:00	0.0226957	0.0204932	0.0194984	0.0202282	0.0235217	0.0235599	0.0279304	0.0288145	0.0249585	0.0293731	0.0264423	0.0275986	0.02011	0.0251521	0.0234032	0.0254847	0.0198	0.0249608	0.0269037	0.0239626	0.0301219	0.0268474	0.026894	0.0255096
	17:00	0.024934	0.0222091	0.0222964	0.0212246	0.021702	0.0257735	0.0298494	0.0274396	0.0286882	0.0275824	0.0300879	0.0268476	0.0203966	0.023753	0.0214183	0.0254351	0.0190484	0.0259695	0.0283546	0.0242297	0.0299872	0.0253429	0.0262889	0.0257142
	18:00	0.0256291	0.0241332	0.0226279	0.0208709	0.0238535	0.0234331	0.0304572	0.0299508	0.029423	0.033581	0.0323233	0.0308264	0.022436	0.0266158	0.0255812	0.028306	0.0277608	0.0278066	0.0262794	0.0255333	0.0316509	0.0283836	0.0272544	0.0262204
Energy Expenditure
kcal/g Lean Body Weight		Oct1+/+												Oct1-/-
	Dark	1.11795	1.24172	1.16566	1.19475	1.17099	1.29766	1.61985	1.51068	1.51355	1.49223	1.47838	1.39619	1.16084	1.32072	1.24303	1.4152	1.26374	1.34995	1.48684	1.37071	1.40671	1.25668	1.30467	1.30525
	Light	1.0324	0.954062	0.992802	0.922551	0.97471	1.07413	1.33347	1.29143	1.323	1.28934	1.34171	1.28164	0.940383	1.09074	1.04082	1.13305	1.02149	1.16773	1.30477	1.16433	1.24701	1.13488	1.18857	1.15918
	Total	2.15035	2.19578	2.15847	2.1173	2.1457	2.37179	2.95332	2.80211	2.83655	2.78157	2.82009	2.67782	2.10122	2.41146	2.28385	2.54825	2.28523	2.51768	2.79161	2.53504	2.65372	2.39157	2.49324	2.46443
S2H
Activity, Counts
		Oct1+/+												Oct1-/-
	19:00	548.6	454	523.6	505.2	665.4	291.2	411.25	752.25	636.6	901.6	718.2	999	541	412	370.75	295	506.5	288.5	768.8	503.8	704.6	502.8	455	515.75
	20:00	1311	855	578.6	667.75	185.5	598.5	951.2	780.4	700.4	750.6	616.2	759.25	219.25	708	384.4	370	702	442	917.75	129.5	676	585	565.2	1054.6
	21:00	762	2010.25	526.5	741.6	449	842.4	1063.5	407.5	833.5	274.5	741.5	254.2	711.8	1052.2	555	419.4	1120.6	553.8	1128.2	753.4	500.6	309.2	328.8	681.8
	22:00	1135.8	803.6	422.8	323.4	819.6	1060.6	399.2	501.6	584	1001.4	227	703.4	571.2	663.25	459	697.5	835.5	587.25	746.8	615.4	468	310	924	488.25
	23:00	420	644.5	475	540.25	430.75	455.5	458.6	278.6	240.2	258	1030.25	231	304.25	278.6	937.8	285.8	658	547.6	258	574.5	474.4	869	150.2	736.6
	0:00	457	485.6	432.2	550.2	459.8	448	342.75	416.5	392.25	421.8	525.2	305.2	303.6	973.6	807.8	633.6	422.75	528.75	441.8	866.6	304.8	875	322	323
	1:00	334.4	1068.8	322.8	254.6	891.5	295.5	402.4	195.4	301.6	755.4	538.8	229.2	518	146.5	227	182.75	483.6	433.8	944	249	313.75	281.25	359.5	198
	2:00	326	406.25	335.25	202.5	176.4	317.6	593.6	306.5	431	364.5	247.5	319.5	215.4	303	136.4	362	324.2	277.6	748.4	206.6	750.8	156	450.6	203.4
	3:00	164.2	355	529.8	504	115.8	118.4	414	526.8	244.6	57.6	205.6	111.8	162.4	120.25	171.5	344.25	350.5	108.25	111	234.4	316.2	92	342.75	23.5
	4:00	85	228.4	199.5	87.5	222.75	197	200.8	171.6	206	123	82.5	111	327.75	101	57.4	243	135.8	141	111.5	180	175	186.8	226.8	153
	5:00	139.25	599	82.4	170.4	109.2	184	339	405.25	143.5	66.75	293.6	155.6	59.8	193.4	33.6	175	46.8	97.25	221.4	259.6	177.6	137.6	269	300.4
	6:00	161.8	187.6	47.6	88.2	322.6	75	408.2	109.8	226.8	214	128.6	199.2	183.25	74.25	324	95.25	242	109.4	312.6	112.25	185.5	109.5	212	84
	7:00	209.25	388.5	87.75	267.5	44.25	168.4	304.2	208.8	117.25	293	261.25	218	360.8	295.4	156	139.4	232.2	291	102	289.8	206.8	394	180.8	637.8
	8:00	252.6	260.6	192.4	37.6	180.6	279.8	175.5	24.75	189	694.6	345.4	122.6	122.4	83.4	323.75	31.5	244	57	702.8	143.2	98.6	177.2	379.5	148.5
	9:00	223.8	136.4	189.2	168	328	205.75	460.2	188.4	526.2	210.6	123	202.75	323	103.75	26	274.6	141.2	203.4	87	292.75	529.5	117.5	210.2	197.2
	10:00	99.5	493.5	205.25	107.2	154	96.2	179.25	87.5	114.25	70	215	167.6	69.6	151.2	48.2	49	103.6	66.4	258.6	135	157	154.4	163.6	85.4
	11:00	213.6	201.8	135.6	68	132.2	144.6	253	364.4	20.6	129.2	78.2	89.4	269.2	18.25	417	22	131.5	192.75	209.6	70.2	156.5	47.25	287	59.25
	12:00	237	98.75	249.5	264.25	148.25	139	451.4	206.2	172	385.5	277.5	406.25	72.5	44.6	68.4	198.2	169	34.2	364.25	333.75	211.4	171	215.4	221.4
	13:00	181	209.6	192.8	86.4	217.4	44.6	137.75	115	95	104	198.8	70.6	134	88.8	86.6	104.2	60.5	67.5	429.8	241.6	114.2	114.8	185.8	107.75
	14:00	104	284.8	257.4	429.2	189.5	122.25	232.4	148.2	108.4	126.2	58.6	170.8	224.75	88.5	171.75	31.75	281.8	108.2	486.5	36	216.75	183	127.25	107.6
	15:00	283.75	524.25	214	162	201.2	60.2	258.8	57	168	237.75	169.5	153	227.2	251.6	169.8	137.4	290.8	200.6	332.2	179.8	242.6	55.8	421.6	116.4
	16:00	205.6	107	226.8	87.6	285.2	208.8	164.5	162.2	170	189.8	223.8	198.6	376	106	569.5	123	76.5	56	598	51.4	105	121	153.25	201.75
	17:00	499	358	661.5	839.25	234.5	243.75	239	283	203.8	97.6	171.75	427.5	220.5	112.8	436.4	191.4	359.4	166.4	389.75	268.5	217.5	111.4	278.8	335
	18:00	685.25	576	262.8	208.2	606.2	287.4	375.75	172.5	238.25	224.5	197.6	198.4	314.6	227.2	120.8	213.4	127.4	178.25	519.2	241.8	284	431.6	231.2	113.6
	19:00	225.2	323.6	331	657.6	490.6	247	620.6	851	286	746.4	664.8	527.6	191	70.75	737.75	233.5	522	202.8	690.4	499.25	490.75	297	632.25	493.75
	20:00	1003.75	944.25	276.75	549.5	278	863.2	938.4	982.4	553.75	709.75	468	727.75	437.8	343.4	610.8	610.4	703.4	865.2	446	737	602	461.2	416	657.2
	21:00	1241.8	661	520.6	1008	355.4	845	1054.5	387.25	754.2	361.6	359.4	184.2	401.6	607	996.25	291.75	424.75	693.5	440.8	563.6	318.2	115	500.25	426.5
	22:00	408	439.4	258.6	538.75	339	448	880	241.6	563	483.8	292	325.25	324	544	1072.4	510.6	746.2	257.2	509.25	806.5	474.5	356.75	488.6	158.6
	23:00	505	568.5	350.75	409.6	378.4	261.4	324	430.25	246.5	863	365.75	559.8	287.2	577	948	293.8	594.6	702	559.4	288.8	247.4	132	375.4	425.2
	0:00	292.4	415.2	271.8	269.4	524.2	333.8	551.6	696.2	387.2	228.4	270.6	381.2	254.8	105.5	258.75	260.5	442.5	173.5	373.8	422	320	249	434.25	227
	1:00	273	436.75	389.5	257.5	219.75	198.75	303.2	671.8	302.2	611.5	369.75	270.75	251	298	555	198	323.4	155.8	691.75	119.5	181	410	313	128.6
	2:00	299.75	508.8	356	351	523.8	193.4	420.25	9.5	65.75	349.4	175.8	214	344.6	179.8	192.4	423.2	174	411.25	190.2	130.2	256.8	113.8	269.4	21.25
	3:00	101.8	455.8	281.2	300	299	344.5	177.8	98.4	166.8	435.8	424.4	188.8	275.75	165	52.25	203	204.4	265.6	485	306.75	343	217.5	108.75	215.6
	4:00	216.25	301.25	160.5	293.25	76	183.2	399.6	208	125.25	255.5	209.25	53	82	192	116.8	259.6	241.2	266	278	204.4	152.6	133.8	148.4	37.4
	5:00	150.8	431.8	151.8	224.2	164.6	105.2	203	72.2	284	236	269	132.2	81	39.5	57.5	122.25	78	27.75	61.8	137.4	87.6	173.25	142.5	104.25
	6:00	176.8	100	131.75	71.25	177.25	195.25	276.2	187.4	156.2	107	175	98	182.5	74	34	199	173.4	241.6	311.75	200	125	95.8	128	241.8
	7:00	83.5	605.25	174.6	223	134.6	45.6	207.5	349.25	39	260.5	122.8	267.6	91.2	381	467.4	102.8	263.6	84.75	602.4	305	255	108.6	281.2	220.8
	8:00	202.6	98.2	50.4	470	218.2	256.75	336.8	203.6	614.6	149.6	162.2	554	232.75	75.25	34.75	133	130.25	195.2	254.2	188	126.25	77.75	107	48.5
	9:00	86.5	245.5	451	65.5	187.5	270	241	54.6	436	158.5	241.5	270.25	149	58	76.4	97.6	38.2	37	207.75	231	263.2	223.6	166	77.2
	10:00	142	285.8	98.6	82.8	220.6	104	411.5	221.25	56	266.4	121.6	128	247	122.8	200	238.25	276.75	18.25	172.4	172.8	107.2	99.4	104.75	211.25
	11:00	285.2	119.4	183.4	190.5	90.25	70.75	176.4	78.4	146.4	129.4	156.4	129.25	105	30	168	28.4	77	207	175.5	231.5	40.25	47.75	96.8	43.4
	12:00	107	274.5	267	117.6	215.2	88.6	112.25	28	177.5	146.75	124	168.2	156.6	138.2	25	82.2	114.8	69.8	244	75.4	131	168.6	257	141.2
	13:00	193.6	160	196.8	154	59.2	117.6	140.4	176.2	166.8	141.6	191.8	232.8	147.4	88	127.25	50	238.75	185.25	242	106.6	124	60.5	45.75	39.25
	14:00	346.4	130.5	577	174.75	155.75	140.75	315.6	76.6	125.4	159	77.5	285	161.5	180.6	379.8	139.8	107.4	66	159.5	197.5	160	177.8	176	156.6
	15:00	401.25	289	147.2	600.4	154	232.2	205.5	119.75	174.5	137	399.6	151.6	169.8	170.8	878.6	122.4	259.25	145.5	186.6	288.6	140.2	61	270	111.5
	16:00	159	242.6	355.8	70.8	118.5	47.25	233	134.6	226.8	106	159	293.8	133.75	85.25	103.25	176.25	159.6	121.2	293	208.75	256.75	195.5	270.25	617.6
	17:00	212.25	604.75	254.5	485	243	663	552.2	474.25	611	268	250	211.5	224	245.8	210.6	122	254.4	185.4	258	225.8	169.2	572.6	320.4	235.4
	18:00	311.4	298.2	130.4	206.8	235.4	154.4	838.25	208.4	505.6	194.6	264.8	282.6	291.6	66.5	240.5	223.75	168.75	113.25	468.8	558.2	508.6	146	299	232.75
	19:00	412	487.6	568.75	553.75	458.25	724	418.8	668.6	217.4	651.4	712.75	370.5	249.25	231	430.4	393	644.4	197.6	483.25	247.75	317.75	327	422.8	715.2
	20:00	680.75	1083	614.8	547	589	757.2	1111	916	804.75	431.5	349.4	676.2	418.6	811.4	892.4	511.6	752.2	632	399	587.2	613.2	428	603.2	670
	21:00	397.8	769.6	284	688.6	288	1085.75	884.6	369.8	471.2	240.8	325	167.4	590.5	204.25	933.25	335.25	617.25	854.8	637	934	676.25	1000.75	293.75	569.5
	22:00	427	645.75	278.5	803.5	655.75	1006	271.2	420	189	349	551	463.25	355.2	432.8	686.2	296.2	390	780.8	379	312.2	802.8	457.2	356.4	586.4
	23:00	374.8	534.8	233	316.6	308.8	686.2	312.75	225	478.6	422.2	228	256	384	158.8	831.75	204.25	389	394.5	373.4	555	583	494.4	490.25	467
	0:00	496.6	718.8	271.8	332.75	288.5	232.25	324	127.8	258.6	285.6	384.2	219	265.5	176	341.2	506.4	321	234.6	397.75	416	35.75	271.75	465	270.8
	1:00	481.25	521	471.5	301	270.4	216.8	396	604.5	304.75	301.5	164.5	103.4	317.2	246.8	226.6	216	317	286.6	321.6	373.2	237.4	239.4	230.4	96.6
	2:00	282.6	214	204.4	229.4	326.8	172.6	152.2	295.4	238	406	306.6	187.4	264	161.25	517.75	187.75	265	226	187.6	81.8	121.75	267.25	306	29.5
	3:00	380.2	420.25	269	185	305.75	166	360.4	56	199.6	69.25	118	177	198.25	61	77.2	219.2	281.6	155.4	203.5	238.25	432.4	102.4	162.6	64.8
	4:00	98	318.6	223.8	248.6	126.8	175.8	296.5	198.75	106	152	155.8	65.8	214.8	203.4	258	209.6	284.75	194.75	311.2	291.8	399	153	304.6	287.75
	5:00	222	373.8	362	156.2	144.25	137.75	91.6	141.4	108.2	214.4	264.2	151.2	190.75	43.75	174.25	31	96.6	98.8	285.25	113.5	301	302.5	82.25	191.6
	6:00	269.5	132.5	44.5	77.75	58	119	243	58	119.25	213	100.75	221.5	173.4	135	103.8	105.6	184.4	64.8	202.2	164.4	183.8	59	212.6	102.2
	7:00	340.2	338.6	145	61.8	129.6	179.2	117	388	157	166.6	277.6	262.2	265.8	86.25	146.75	58.25	61.25	108	190.4	103.2	245.2	72.75	447.5	183.25
	8:00	107.4	188.4	62.5	386.25	27.25	133.25	178.2	17.2	139.4	82.2	34.25	153.75	91.25	323	210.4	252.6	120.8	263.4	165	112.75	382.25	182.6	120.6	35
	9:00	214.75	531.75	467.2	16.8	338.2	127.8	160.25	226	267.25	379	162.6	397.8	215.6	110.2	121.4	186.2	265.6	21.25	367.4	345.6	530.8	371.2	159.8	308.8
	10:00	243.2	25.4	256	205.6	31.4	82	268.4	67	85.2	211.4	203.2	77.6	93.25	238	300.75	38.25	31.75	162.2	117.4	311	261.25	156	342.25	115
	11:00	131.5	80.75	196.75	80.5	336.5	127.2	67.2	74.8	147.5	160	133	149.5	261.8	52	22.2	178	226	102.6	307.75	95.2	210.6	33	68	76
	12:00	232.6	307.4	91	214.4	60	126.8	94.25	149.75	78.6	167.6	157	86.6	55.4	139	262.75	54.5	154.75	251	109.4	109.2	192.4	90.8	316.5	74.25
	13:00	196.8	179.4	136.6	119.25	126.75	176.25	142.4	11	128.4	87.6	127.8	241	206.5	122.5	309.8	78.8	55	31.2	212	133.5	319.25	77.5	125	101.6
	14:00	158.75	237.75	164.75	440	110.6	88.8	160.25	191.25	68.75	115.5	148.5	79.6	298.8	107.2	716.2	73.6	76.2	198	147.8	121.6	204.2	105.2	270.2	32
	15:00	363.2	240.8	807.8	89.6	245	277.2	221	161	139.6	132.6	273.8	273.8	76.2	177.5	273.75	174	546.75	86.5	189.6	170.6	149.5	179.75	131.75	231.25
	16:00	245.4	112.75	573.5	206.75	201.75	116.75	222.8	132.6	173.2	242.75	364.75	151.25	178.5	93.2	388.6	110	48.6	143.4	291.75	266.75	352	193.8	312.6	66.2
	17:00	405.25	587	180.4	134.4	194.4	215.8	198.75	83	356.5	309.4	308.2	238.6	437.4	196.6	397.2	217.8	175.75	87.5	346.6	142.8	195.2	127.8	285.6	224.75
	18:00	607	400.8	529.4	239	373.5	795.5	258.6	253.4	254.2	201.4	286	265.4	268.25	253.5	774.5	252	496	508.8	300.75	233	222.5	92.75	378.5	160.4
	19:00	516	292.5	367.25	350.25	342	333.8	398.2	400.25	360.25	513	531	463.5	361	172.8	249.2	264.8	560.8	214.6	529.2	254.4	291.6	347	446.8	568.8
	20:00	869.8	1243.2	673.4	264.6	423.8	741.4	1064.75	417	372.4	896	528.2	701.8	639.4	925.25	565	545	671	278.5	1067.4	865.4	333	427.5	810.5	581.5
	21:00	323.8	328	213	429.75	263.5	805.25	813.4	323.8	466.2	439.4	520.5	307.5	283	285	692	943	938.8	541	648.25	818	378	375.2	398.2	649
	22:00	439.75	711.5	220.6	695.2	426	905.8	241.5	544.5	257.75	322.25	297.8	245.8	265.8	506.8	499.6	912	1017.6	434.75	532.8	782.4	407.4	349.4	816.2	693
	23:00	218.2	733.2	261.8	245.8	323	666.75	346.6	214.4	267	331	386	338.6	256.25	575	309.75	384.25	985.75	273	428	784	260.25	367.75	414.75	144.25
	0:00	452.75	299.75	410	249.25	322.75	315.8	305.8	218.8	449	376.5	257.25	209.25	293	190.8	436.6	311.2	716.6	301.2	339.5	777.2	166.6	262.8	306.2	177.8
	1:00	322.8	280.2	782.8	261	388.4	178	309.5	320.75	265	343	206.2	165.8	247.2	350.2	129.5	915	117.75	247	663	154.4	348	200.6	244	314.75
	2:00	176.8	276.4	162	209.75	162.5	183.5	223.6	552.6	345.2	215.4	207.6	226	271.75	186.75	386	213.2	237	196.6	306	125	343	158.75	289.8	119
	3:00	201.25	385	194.75	230.2	245.6	299.8	205	38.25	36.5	280.5	264	40.8	172.2	72.4	158.8	561.6	178.2	192.6	435.2	424.6	253	216.4	254.2	262.4
	4:00	261.4	279.6	269	277.2	157	92	227.6	206.6	260.8	156.8	204.4	264.6	307.4	120.5	115.25	252.5	234	152	392	119	225.75	58.25	102	76.5
	5:00	216.4	288.5	272	93	35.75	30.25	145.8	60	373.2	133.5	83.5	71.75	86.75	106.2	247.2	78.2	41.8	145.6	207	164.25	84.2	167.6	254.4	222.8
	6:00	430.25	105.8	75	59.8	82.2	151	41.5	539.25	37.5	138.4	292	207.4	169.8	177.2	54	148.6	211.25	222	242.8	35.8	144	166.2	108.2	20.75
	7:00	350.6	151.8	216.8	218.4	378.5	33.75	439	159.8	163.8	303.8	128	123	109.25	105.25	128.5	111	389.4	43.4	394.25	217	282.25	70.25	467.75	188.2
	8:00	509.5	293	47.25	156.25	37.4	206.6	58.4	93.5	29.5	56.5	181.75	217	292.4	150.8	203	62.2	10.4	109.2	148	146.8	371.2	155.6	103.8	146
	9:00	606	81.8	239.2	112	201.4	38.2	324	144	246	168.2	99.2	203.4	136.2	31.5	189	83	221.5	137.5	287.2	214.6	303.6	250.75	227.25	87
	10:00	527.8	174.2	124.5	173.25	189	267.5	220.4	82.2	138.4	58.4	67.25	121	156	75.6	81.8	117.4	136.4	254.6	167.75	92.75	275.5	215.4	88.6	125.2
	11:00	518.5	38.75	268.4	323.4	87.2	19.8	27	41.5	74.75	161.75	251.2	228.6	114.4	208.6	62	152.4	66.8	72.25	234.8	233	311.2	60.6	122	25.6
	12:00	347.6	117.8	111.4	22	143.4	240	217.2	287	204.6	177	121.6	207.6	88.25	78.5	161.25	197.5	60.75	170.8	251.2	240	233.5	356.5	166	358
	13:00	357.25	142	226.5	200.25	91.75	67.6	194.8	58.2	81.5	106.5	156.75	77	240.2	45.2	100.4	87	84.4	82	96	169.8	175.8	56.4	229	66
	14:00	425.4	259.2	97	121.6	213.4	150.6	158.25	51	184	102	231.2	123.6	185.4	161.4	276.75	153.5	174	73	253.6	124.4	242.8	63.8	85.75	133.75
	15:00	307.6	351.6	634.8	122	45	30	217.2	165.6	263.4	122.2	192.8	269	130	155.75	90.8	228.8	206	142	187	166	250	84.25	218.4	68.2
	16:00	293	186.75	228	200.6	220.6	224.2	145.5	239.5	91.25	230	36.75	193.4	225	172.2	261.8	199.2	263.2	149	280.6	251.4	310.4	147.2	258	162
	17:00	341.2	318.4	254	222.6	114	200.6	342.8	136.8	259.2	174.2	274.2	184.2	125.8	91.25	84.5	200.5	110	111.75	249.8	132.4	160.5	277.75	181	163
	18:00	376.8	498	206.75	172.75	254.75	121.25	349.8	229.4	222	375.75	214	479.75	353	159.4	469.2	481	874.2	194.6	244.5	286.75	294.8	185.6	224	224.4
Activity, Counts (X1,000)
		Oct1+/+												Oct1-/-
	Dark	19.6913	25.1277	15.6839	17.3716	15.6671	19.2851	21.319	17.6057	15.8174	18.4597	16.8374	14.3423	14.2059	14.7563	19.4123	16.4544	20.9098	15.6969	21.7203	18.72	16.585	14.3694	16.9378	15.7813
	Light	13.9323	12.837	12.0272	9.8058	8.90485	8.2383	11.7856	7.58635	9.35635	9.17245	9.023	10.2048	9.4288	6.5481	11.539	6.7798	9.16215	6.55425	13.2844	9.49305	11.2982	7.6253	10.5584	7.82295
	Total	33.6236	37.9647	27.7111	27.1774	24.572	27.5234	33.1046	25.192	25.1738	27.6321	25.8604	24.5471	23.6348	21.3044	30.9513	23.2341	30.072	22.2511	35.0047	28.213	27.8832	21.9947	27.4962	23.6043
S2I
Food Intake, g		Oct1+/+												Oct1-/-
	Dark	11.76	12.67	10.83	10.89	11.35	12.47	11.32	10.02	9.59	11.63	9.36	11.11	11.18	10.28	7.24	8.88	9.21	10.02	10.4	7.73	10.58	8.6	8.7	7.95
	Light	8.26	6.42	8.43	8.66	7.9	6.84	7.25	7.56	8.45	9.55	9.2	10	7.3	9.35	3.89	6.79	5.35	7.36	7.96	7.3	8.91	8.11	9.16	9.1
	Total	20.02	19.09	19.26	19.55	19.25	19.31	18.57	17.58	18.04	21.18	18.56	21.11	18.48	19.63	11.13	15.67	14.56	17.38	18.36	15.03	19.49	16.71	17.86	17.05
S2J
RER, VCO2 / VO2		Oct1+/+												Oct1-/-
	Dark	0.996667	1.02042	1.02833	0.981458	0.997292	1.00833	0.9825	0.992708	0.979167	1.00438	0.979792	0.999375	1.01104	1.01812	0.923125	0.9425	0.93875	0.98625	0.950625	0.891042	0.974375	0.942917	0.929167	0.912917
	Light	0.931042	0.898958	0.9425	0.946667	0.923333	0.94375	0.9	0.916458	0.91625	0.972917	0.942917	0.9825	0.94375	0.989792	0.840625	0.910625	0.885208	0.936458	0.926042	0.905417	0.923333	0.917708	0.934375	0.943958
	Total	0.963854	0.959688	0.985417	0.964063	0.960313	0.976042	0.94125	0.954583	0.947708	0.988646	0.961354	0.990938	0.977396	1.00396	0.881875	0.926562	0.911979	0.961354	0.938333	0.898229	0.948854	0.930312	0.931771	0.928438
S2K	ALB	AST	ATL	ALKP	TBIL	TP	DBIL
Oct1+/+	2.4	147	121	53	UD	4.7	UD
Oct1+/+	2.7	729	1664	54	UD	5.2	UD
Oct1+/+	2.8	596	335	43	UD	5.2	UD
Oct1+/+	2.4	150	118	52	UD	4.4	UD
Oct1+/+	2.7	276	228	51	UD	4.9	UD
Oct1-/-	2.7	50	48	56	UD	5.1	UD
Oct1-/-	2.7	38	5	56	UD	5.1	UD
Oct1-/-	2.6	132	164	40	UD	5.1	UD
Oct1-/-	2.7	49	3	57	UD	5.2	UD
Oct1-/-	2.8	75	89	53	UD	5.3	UD
S2L
Relative mRNA Levels		Oct1+/+						Oct1-/-
Normalized to beta-Actin	Slc19a2	12.8667	14.7612	19.8762	16.5871	10.6092	16.6692	17.0755	21.3621	17.9167	14.1867	14.1206	15.5374
	Slc19a3	0.0210943	0.0364047	0.0555116	0.0383699	0.0223999	0.0444751	0.0762778	0.0709517	0.042339	0.0479092	0.0460737	0.0267919
	Slc22a1	53.6932	57.8541	63.3438	68.762	60.0474	79.2638	UD	UD	UD	UD	UD	UD
	Slc22a2	0.0188212	0.022951	0.00421133	0.0049091	0.00784045	0.0043	0.0834895	0.0737892	0.0363837	0.0453227	0.0747737	0.0465452

## Sheet: S3 Fig
S3A
	Plasma Thiamine, ng/ml
		Oct1+/+						Oct1-/-
Control (5 mg/kg)		130.6	150.6	164.8	113.2	161.6	191.2	384	404	328	290	326	332
25 mg/kg		194.6	204	280	172.6	193.4	193	482	432	328	384	354	344
50 mg/kg		242	180.2	242	148.2	280	121	430	462	444	362	408	426
S3B		min	Empty vector			Human OCT1
Thiamine Uptake (pmol/mg Protein)		0	0.00624091	0.00706913	0.00837795	0.00668072	0.00479399	0.00569506
		1	0.0482456	0.0429659	0.0614616	0.223481	0.238511	0.211075
		3	0.10016	0.0931297	0.104718	0.629974	0.631479	0.608416
		6	0.152221	0.15107	0.148313	1.19364	1.25777	1.22271
		10	0.169217	0.188866	0.192637	1.6047	1.58675	1.55595
		20	0.26554	0.222349	0.233248	2.05805	2.02514	1.94096
S3C
mRNA Expression
% to HEK-EV		HEK-EV			HEK-hOCT1-Ref			HEK-hOCT1-420Del			HEK-hOCT1-420Del+G465R
		67.7265	122.166	110.107	1035115	947616	1010746	1286023	1326091	1588047	1082069	1008526	1078043
S3D
Relative Ratio (%)		mOCT1 + control virus	127.1	119.5	107	77.9	102	77.5
		mOCT1+ KD virus	12.7	10.8	11.6	7.8	8.3	6.2
Relative Ratio (%)		pLKO.1	mSLC22A1 KD
Liver		102.3	57.5
		103.7	47.1
		96.2	44.5
Relative Ratio (%)		pLKO.1	mSLC22A1 KD
Kidney		94.4	94
		129.6	118.3
		83	81.2
Cmax, % to Control		Oct1+/+	Oct1+/+	Oct1-/-	Oct1-/-
		83.935	102.722	210.709	153.656
		109.598	125.853	171.084	283.04
		106.467	127.529	105.3	108.075
		90.0651	123.703
		119.208	89.7175
		90.7267	109.303

## Sheet: S4 Fig
S4A
mRNA Expression		Oct1+/+										Oct1-/-
% to Wildtype MIce	Overnight fasting (16 hours)	69.3782	111.068	146.105	69.7709	122.049	81.6284	81.6346	63.0226	40.8122	214.531	283.916	188.834	204.918	82.8005	140.439	161.531	455.699	187.718	278.625	409.035
Pdk4	Fasted (5 hours)	111.15	93.4905	77.0357	114.619	102.596	101.109					132.42	181.208	179.506	146.871	91.9011
S4B		Oct1+/+										Oct1-/-
mRNA Expression	Overnight fasting (16 hours)	87.4666	144.245	89.8208	90.3134	106.871	81.2822	104.999	127.715	82.2303	85.0562	82.1167	111.295	84.0824	88.6519	109.222	136.844	108.008	106.369	128.279	134.544
% to Wildtype MIce	Fasted (5 hours)	82.7736	111.017	73.6846	121.055	97.171	114.299					131.309	151.518	171.17	127.482	96.2228
Slc2a2
S4C	GS/PGYL		Oct1+/+	Oct1-/-
	% to Wildtype Mice		103.35	157.534
			129.476	145.507
			77.8127	150.538
			89.3607	179.882
			99.9507	106.072
			105.858	121.983
			104.255	128.113
			89.9363	89.796
S4D
	Blood Glucose mg/dL
	Min	Oct1+/+										Oct1-/-
	0	127	121	125	127	108	115	103	92	116	121	147	143	147	181	140	143	134	136	141	188
	30	222	226	255	241	226	188	217	233	291	211	349	337	309	360	176	242	264	236	264	409
	60	207	142	262	173	173	158	198	159	187	171	324	286	269	294	160	231	201	175	255	312
	90	175	129	214	175	154	153	163	141	153	180	307	254	230	238	169	220	190	161	190	246
	120	158	117	177	181	139	123	149	111	123	154	281	234	174	185	163	189	185	175	172	180
S4E
	Blood Glucose mg/dL
		Mins	Oct1+/+						Oct1-/-
		0	58	59	53	70	67	61	81	78	75	70	75	73
		15	108	114	93	99	111	98	138	150	137	156	218	162
		30	117	171	133	130	128	127	213	177	183	183	286	150
		60	125	162	162	161	119	176	206	189	225	246	280	192
		90	151	154	171	155	144	194	214	195	244	211	264	194
		120	138	121	157	165	123	181	216	190	221	213	240	184
		150	127	110	125	138	110	162	196	176	209	186	210	175
		180	129	92	120	134	121	157	181	166	190	154	190	161

## Sheet: S5 Fig
S5A
mRNA Expression
% to Wildtype MIce		Oct1+/+								Oct1-/-
	Ppara	116.042	88.3899	114.934	61.9094	117.743	93.8115	140.055	67.1154	164.211	84.1418	50.2987	162.166	200.831	74.8747	77.2826	187.359
	Cidea	74.6429	92.2605	90.8742	157.747	83.3402	77.3124	84.4441	139.378	55.4365	116.05	43.5719	122.573	57.9098	119.803	76.3918	163.442
	Pnpla3	83.1767	116.807	236.979	19.2052	63.7435	108.209	160.39	11.4902	100.056	120.554	147.629	205.712	91.9792	115.022	105.41	130.37
	Srebfl	115.087	94.8752	98.8306	109.486	101.983	87.8873	92.9901	98.8601	98.4991	103.119	64.3442	96.428	98.2387	77.1092	56.317	84.3218
	Ppargc1	35.7738	61.5732	75.9639	226.689					232.777	72.8732	26.9922	85.5967
	Pdk2	43.2972	88.1148	70.1881	198.4					74.0546	63.9792	27.064	59.2872
	Pdk4	36.2025	86.0881	78.2568	199.453					42.7166	79.1683	54.1654	71.0711
	Fas	87.3862	98.552	99.4009	114.661					73.2727	85.5669	51.2128	72.0723
	Pck2	84.0058	82.4556	88.9934	144.545					105.736	97.6578	39.5489	93.7652
	Ucp2	79.8108	106.141	92.1339	121.914					93.1606	82.1557	80.6824	78.3969
	Ucp3	79.8108	106.141	92.1339	121.914					93.1606	82.1557	80.6824	78.3969
	Slc2a2	182.562	4.60061	177.229	35.6084					554.699	28.6256	5.77837	425.523
	Slc2a4	87.2298	109.833	112.976	93.048	98.97	110.185	104.925	82.8336	57.771	109.77	50.206	97.1258	63.9661	88.2388	48.1829	103.399
	Lpl	67.0189	90.9327	109.48	116.66	79.8079	98.7009	116.859	120.54	48.3295	77.9429	45.686	65.9918	52.263	64.7711	44.867	77.7393
	Adipoq	76.8299	118.306	105.565	117.266	69.1364	96.5935	98.7362	117.568	44.2477	95.3902	41.0533	77.5758	62.6135	94.2771	53.3835	113.578
S5B
		Blood Glucose	Insulin
		86	165.732
		149	224.434
		118	284.503
		97	345.185
		137	479.252
		121	317.629
		129	558.392
		135	363.194
		153	404.275
		127	284.503
		149	391.201
		90	271.555
		65	104.468
		91	124.716
		56	92.5155
		140	383.886
		146	151.874
		194	490.321
		176	410.049
S5C
		Insulin	FFA
		165.732	551.745
		224.434	493.399
		284.503	379.287
		345.185	714.264
		479.252	539.833
		317.629	455.766
		558.392	600.455
		363.194	491.957
		404.275	393.323
		284.503	524.203
		391.201	373.9
		271.555	705.083
		104.468	879.514
		124.716	781.335
		92.5155	1112.9
		383.886	525.797
		151.874	505.994
		490.321	550.683
		410.049	443.854
S5D
		Insulin	Fat mass
		165.732	0.37
		224.434	0.93
		284.503	0.67
		345.185	0.82
		479.252	1.32
		317.629	1.03
		558.392	1.13
		363.194	1.04
		404.275	1.26
		284.503	1.09
		391.201	1.51
		271.555	0.73
		104.468	0.6
		124.716	0.84
		92.5155	0.31
		383.886	1.37
		151.874	1.22
		490.321	1.47
		410.049	1.21
		Lpl		Ldlr		Hmgcr		Acat2
S5E		Oct1+/+	Oct1-/-	Oct1+/+	Oct1-/-	Oct1+/+	Oct1-/-	Oct1+/+	Oct1-/-
mRNA Expression (% to wildtype mice)		93.6492	67.0057	98.6229	152.801	60.8744	149.101	94.4224	122.999
		116.466	88.5803	99.825	87.9934	76.8426	325.525	87.294	190.023
		97.6576	57.9569	117.331	124.779	100.579	340.775	80.8666	146.416
		92.2272	101.776	84.2215	190.464	161.704	158.399	137.417	137.34
S5F	Hepatic Total Cholesterol ug/mg
		Oct1+/+										Oct1-/-
		3.2071	2.80756	2.28508	2.43875	2.55144	1.76261	2.28508	2.69487	1.98799	2.66413	2.52071	2.31582	2.7256	2.78707	2.60267	1.91628	2.68462	2.42851	2.64364
S5G	Relative mRNA Levels
	Normalized to beta-Actin
			Oct1+/+						Oct1-/-
		Cebpb	0.0313371	0.0339081	0.0311071	0.0272819	0.0533845	0.0304658	0.058041	0.0578028	0.0558999	0.0388521	0.0436093	0.0419952
		Dio2	0.131791	0.132006	0.0481465	0.02046	0.0604501	0.0445948	0.039224	0.0391041	0.0790183	0.0593753	0.0586595	0.0503177
		Ebf2	0.0420743	0.0372084	0.0439506	0.0448523	0.0533548	0.0464786	0.0599265	0.0583588	0.0395546	0.0500014	0.0509587	0.053411
		Pparg	0.250164	0.260002	0.294063	0.255184	0.268099	0.220256	0.334467	0.259408	0.293895	0.357009	0.277509	0.297267
		Ppargc1	0.0142718	0.00993392	0.00873244	0.0105014	0.0178895	0.0186808	0.0179078	0.0135561	0.0121451	0.018225	0.0152396	0.0188024
		Prdm16	0.0990728	0.0618058	0.0480135	0.0294847	0.0444865	0.0490045	0.0593159	0.0467706	0.090885	0.057172	0.0458689	0.0692089
		Ucp1	5.48338	5.78833	1.9426	2.90406	7.05387	4.2511	4.8585	4.58655	6.58312	8.338	5.72569	7.83143
		Ucp2	0.170225	0.166476	0.133935	0.103139	0.0793655	0.105775	0.0630441	0.0766107	0.0816988	0.0708078	0.0768053	0.0763118
		Ucp3	0.0635821	0.0670794	0.0554929	0.0783974	0.129095	0.121536	0.0785441	0.0862148	0.153069	0.101813	0.0921182	0.139327

## Sheet: S6 Fig
mouse_number	Strain	Sex	LDL	UC	Tot.chol	Esterified.Chol
41	SJL/J	M	70	54	162	108
42	SJL/J	M	36	30	120	90
48	DBA/2J	M	35	49	180	131
49	DBA/2J	M	49	44	175	131
55	FVB/NJ	M	45	55	264	209
56	FVB/NJ	M	26	51	244	193
63	C3H/HeJ	M	42	57	277	220
68	C3H/HeJ	M	47	61	272	211
70	NON/ShiLtJ	M	64	69	299	230
72	NON/ShiLtJ	M	62	59	264	205
82	C57BLKS/J	M	NA	NA	NA	NA
83	C57BLKS/J	M	18	24	112	88
95	SWR/J	M	22	24	113	89
97	SWR/J	M	24	24	121	97
100	BTBR T<+> tf/J	M	81	40	173	133
101	BTBR T<+> tf/J	M	25	48	207	159
106	BXA2/PgnJ	M	33	45	204	159
107	BXA2/PgnJ	M	30	38	158	120
109	KK/HlJ	M	23	37	175	138
110	KK/HlJ	M	62	46	222	176
119	BXA24/PgnJ	M	37.5	46.88	217.19	170.31
120	BXA24/PgnJ	M	37.5	51.56	231.25	179.69
129	C58/J	M	28.13	39.06	170.31	131.25
131	C58/J	M	31.25	21.25	123.75	102.5
173	BXD36/TyJ	M	54.69	57.81	282.81	225
174	BXD36/TyJ	M	68.75	62.5	298.44	235.94
177	BXD8/TyJ	M	26.56	42.19	187.5	145.31
179	BXD8/TyJ	M	21.88	50	209.38	159.38
187	CXB11/HiAJ	M	57.81	57.81	253.13	195.31
188	CXB11/HiAJ	M	23.44	43.75	184.38	140.63
191	BXD20/TyJ	M	93.75	64.06	301.56	237.5
192	BXD20/TyJ	M	107.81	76.56	367.19	290.63
194	BXA13/PgnJ	M	28.13	53.13	242.19	189.06
195	BXA13/PgnJ	M	15.63	37.5	157.81	120.31
199	BXA14/PgnJ	M	29.69	53.13	212.5	159.38
200	BXA14/PgnJ	M	39.06	51.56	212.5	160.94
220	BXD16/TyJ	M	71.25	56.25	258.75	202.5
221	BXD16/TyJ	M	65	53.75	238.75	185
223	CXB13/HiAJ	M	42.19	59.38	287.5	228.13
224	CXB13/HiAJ	M	65.63	59.38	270.31	210.94
244	BXD13/TyJ	M	NA	NA	NA	NA
246	AXB10/PgnJ	M	NA	NA	NA	NA
248	AXB10/PgnJ	M	NA	NA	NA	NA
252	BXD39/TyJ	M	90.63	70.31	292.19	221.88
254	MA/MyJ	M	76.56	85.94	323.44	237.5
256	MA/MyJ	M	54.69	70.31	304.69	234.38
264	AXB2/PgnJ	M	54.69	62.5	264.06	201.56
265	AXB2/PgnJ	M	43.75	46.88	234.38	187.5
271	CXB6/ByJ	M	42.19	53.13	270.31	217.19
273	CXB6/ByJ	M	50	54.69	287.5	232.81
275	AXB19b/PgnJ	M	46.88	45.31	201.56	156.25
277	AXB19b/PgnJ	M	20.31	31.25	170.31	139.06
279	BXD15/TyJ	M	17.19	23.44	125	101.56
280	BXD15/TyJ	M	21.88	25	129.69	104.69
285	AXB19/PgnJ	M	31.25	39.06	195.31	156.25
286	AXB19/PgnJ	M	29.69	35.94	157.81	121.88
287	CXB4/ByJ	M	31.25	46.88	198.44	151.56
289	CXB4/ByJ	M	51.56	46.88	228.13	181.25
290	BXD6/TyJ	M	48.44	53.13	214.06	160.94
291	BXD6/TyJ	M	73.44	64.06	256.25	192.19
293	BXD21/TyJ	M	51.56	45.31	212.5	167.19
295	BXD21/TyJ	M	21.88	37.5	167.19	129.69
297	BXD9/TyJ	M	59.38	57.81	270.31	212.5
298	BXD9/TyJ	M	76.56	62.5	300	237.5
307	BXA4/PgnJ	M	31.25	34.38	181.25	146.88
308	BXA4/PgnJ	M	17.19	31.25	160.94	129.69
314	BXA7/PgnJ	M	NA	NA	NA	NA
315	BXA7/PgnJ	M	50	51.56	242.19	190.63
317	LG/J	M	100	92.19	423.44	331.25
318	LG/J	M	32.81	70.31	337.5	267.19
320	BXH6/TyJ	M	78.13	75	345.31	270.31
322	BXH6/TyJ	M	101.56	78.13	353.13	275
339	BXA16/PgnJ	M	60.94	59.38	262.5	203.13
340	BXA16/PgnJ	M	56.25	62.5	268.75	206.25
357	BXA1/PgnJ	M	48.44	57.81	281.25	223.44
358	BXA1/PgnJ	M	34.38	57.81	259.38	201.56
365	BXH4/TyJ	M	42.19	54.69	267.19	212.5
366	BXH4/TyJ	M	29.69	57.81	267.19	209.38
368	BXD19/TyJ	M	NA	NA	NA	NA
369	BXD19/TyJ	M	45.31	75	278.13	203.13
377	BXD24/TyJ-Cep290<rd16>/J	M	NA	NA	NA	NA
379	BXD24/TyJ-Cep290<rd16>/J	M	59.38	68.75	298.44	229.69
400	BUB/BnJ	M	9.38	37.5	160.94	123.44
401	BUB/BnJ	M	15.63	35.94	154.69	118.75
411	BXD32/TyJ	M	95.31	84.38	307.81	223.44
413	BXD32/TyJ	M	43.75	50	214.06	164.06
420	CXB3/ByJ	M	20	32.5	150	117.5
421	CXB3/ByJ	M	22.5	27.5	126.25	98.75
434	BXH9/TyJ	M	106.25	92.19	407.81	315.63
436	BXH9/TyJ	M	129.69	85.94	412.5	326.56
444	AXB8/PgnJ	M	37.5	57.81	231.25	173.44
445	AXB8/PgnJ	M	46.88	62.5	246.88	184.38
452	CXB12/HiAJ	M	14.06	32.81	167.19	134.38
453	CXB12/HiAJ	M	10.94	31.25	159.38	128.13
456	BXH22/KccJ	M	35.94	54.69	254.69	200
458	BXH22/KccJ	M	34.38	68.75	276.56	207.81
463	RIIIS/J	M	18.75	32.81	175	142.19
464	RIIIS/J	M	9.38	20.31	121.88	101.56
470	BXD34/TyJ	M	10.94	37.5	171.88	134.38
473	BXD34/TyJ	M	21.88	40.63	187.5	146.88
491	C57L/J	M	62.5	53.13	246.88	193.75
493	C57L/J	M	50	42.19	175	132.81
494	BXD5/TyJ	M	112.5	62.5	317.19	254.69
495	BXD5/TyJ	M	128.13	71.88	345.31	273.44
500	BXH2/TyJ	M	12.5	32.81	153.13	120.31
501	BXH2/TyJ	M	45.31	39.06	187.5	148.44
516	CXB7/ByJ	M	51.56	64.06	307.81	243.75
518	CXB7/ByJ	M	53.13	53.13	284.38	231.25
528	SEA/GnJ	M	32.5	30	153.75	123.75
529	SEA/GnJ	M	31.25	32.5	172.5	140
531	BXH19/TyJ	M	36.25	37.5	173.75	136.25
532	BXH19/TyJ	M	41.25	37.5	176.25	138.75
535	BXH20/KccJ	M	57.5	50	238.75	188.75
536	BXH20/KccJ	M	41.25	46.25	216.25	170
540	AXB6/PgnJ	M	30	38.75	188.75	150
543	AKR/J	M	22.5	28.75	165	136.25
544	AKR/J	M	25	35	182.5	147.5
547	BXD12/TyJ	M	NA	NA	NA	NA
548	BXD12/TyJ	M	42.5	45	198.75	153.75
571	AXB15/PgnJ	M	50	37.5	188.75	151.25
574	AXB15/PgnJ	M	17.5	21.25	127.5	106.25
580	BXA11/PgnJ	M	53.75	61.25	268.75	207.5
581	BXA11/PgnJ	M	53.75	52.5	240	187.5
585	PL/J	M	50	46.25	203.75	157.5
587	PL/J	M	60	46.25	190	143.75
643	BXD1/TyJ	M	NA	NA	NA	NA
644	BXD1/TyJ	M	NA	NA	NA	NA
670	BXA12/PgnJ	M	NA	NA	NA	NA
671	BXA12/PgnJ	M	NA	NA	NA	NA
690	CBA/J	M	41	33	192	159
691	CBA/J	M	98	33	211	178
697	BXD14/TyJ	M	59	31	189	158
698	BXD14/TyJ	M	30	32	144	112
708	BXD38/TyJ	M	70	35	189	154
709	BXD38/TyJ	M	42	31	176	145
762	NOD/ShiLtJ	M	44	46	213	167
763	NOD/ShiLtJ	M	25	41	192	151
764	BXD31/TyJ	M	59	59	266	207
765	BXD31/TyJ	M	65	62	262	200
777	C57BL/6J	M	NA	NA	NA	NA
778	C57BL/6J	M	NA	NA	NA	NA
785	BALB/cJ	M	NA	NA	NA	NA
787	AXB19a/PgnJ	M	31	26	144	118
788	AXB19a/PgnJ	M	65	30	157	127
830	BXD56/RwwJ	M	50	48	241	193
831	BXD56/RwwJ	M	61	59	274	215
847	BXD11/TyJ	M	29	40	150	110
848	BXD11/TyJ	M	28	34	139	105
867	BXD43/RwwJ	M	25	39	162	123
872	BXD60/RwwJ	M	157	98	398	300
873	BXD60/RwwJ	M	147	105	411	306
878	BXD51/RwwJ	M	31	33	151	118
879	BXD51/RwwJ	M	39	42	167	125
883	BXD49/RwwJ	M	123	71	315	244
884	BXD49/RwwJ	M	82	61	241	180
890	BXD71/RwwJ	M	29	36	146	110
891	BXD71/RwwJ	M	43	41	160	119
897	BXD66/RwwJ	M	41	43	197	154
898	BXD66/RwwJ	M	35	37	175	138
914	129X1/SvJ	M	75	83	376	293
915	129X1/SvJ	M	38	65	314	249
916	BXD44/RwwJ	M	59	59	235	176
917	BXD44/RwwJ	M	47	48	198	150
927	BXD79/RwwJ	M	34	41	186	145
928	BXD79/RwwJ	M	53	44	210	166
932	BXD55/RwwJ	M	44	41	184	143
933	BXD55/RwwJ	M	41	46	207	161
965	BXD48/RwwJ	M	50	45	211	166
966	BXD48/RwwJ	M	41	46	206	160
995	BXD87/RwwJ	M	34	54	190	136
997	BXD87/RwwJ	M	51	48	213	165
1003	BXD61/RwwJ	M	42	57	231	174
1005	BXD61/RwwJ	M	58	60	236	176
1006	BXD86/RwwJ	M	71	56	238	182
1007	BXD86/RwwJ	M	55	61	254	193
1013	BXD75/RwwJ	M	-3	32	154	122
1014	BXD75/RwwJ	M	30	42	191	149
1016	BXD68/RwwJ	M	26	32	186	154
1017	BXD68/RwwJ	M	15	36	204	168

[truncated: 1 more sheets: Sheet8]
